# Supplementary material for: Multiple Citation Indicators and Their Composite across Scientific Disciplines
Source: PLoS Biol. 2016 Jul 1;14(7):e1002501. doi: 10.1371/journal.pbio.1002501 (PMC4930269; doi:10.1371/journal.pbio.1002501)
Supplement: S1 Data — (XLSX) [file pbio.1002501.s001.xlsx]

## Sheet: 80k_merge
Author	Field	NC	H	Hm	NS	NSF	NSFL	NP6013	%Self	COMP
Gratzel M.	CHEM	19245	61	30.285	2206	2223	15103	942	0.036529	5.65986
Bartel D.P.	BIO	9818	42	17.375	2952	3041	7661	152	0.00305561	5.3462
Newman M.E.J.	MATH	5938	33	24.95	2941	3971	5473	129	0.00555743	5.33326
Kessler R.C.	HEALTH	11707	49	23.99	297	5815	8802	639	0.0203297	5.31704
Wang Z.L.	PHYS	9407	43	26.5968	1063	1581	7282	954	0.0847241	5.27618
Becke A.D.	CHEM	8390	17	13	7823	8091	8237	66	0.00238379	5.26673
Semenza G.L.	MED	5777	38	28.955	1842	2166	4427	341	0.0488143	5.26539
Geim A.K.	PHYS	16164	39	14.391	975	3788	8400	247	0.00569166	5.2378
Friston K.J.	BRAIN	8511	41	24.767	741	2764	5885	709	0.0499354	5.23265
Whitesides G.M.	CHEM	11300	47	24.9	515	1336	9804	1182	0.0169027	5.22902
McEwen B.S.	BRAIN	6960	40	27.844	1202	1993	4244	1012	0.0383621	5.22422
Zadeh L.A.	CS	4793	21	21	4756	4756	4776	130	0.0016691	5.21956
Altman D.G.	MED	16490	57	28.3018	222	993	8679	768	0.016131	5.20984
Perdew J.P.	CHEM	12145	23	12.611	941	11239	11695	241	0.00773981	5.1995
Halliwell B.	MED	4881	35	26.149	1460	2790	4096	636	0.0137267	5.19399
Donoho D.L.	CS	5866	30	19.533	2418	3751	4446	166	0.00937607	5.19267
Holick M.F.	MED	5127	32	21.077	1875	2763	4242	560	0.0481763	5.14884
Akira S.	INFDIS	15424	53	24.674	169	1400	7466	1062	0.0118646	5.13868
Karin M.	MED	8354	44	25.728	407	1260	6683	536	0.0100551	5.12001
Langer R.	CHEM	11892	48	25.0662	286	1110	6346	1343	0.0296838	5.11044
Jain R.K.	MED	6912	38	21.947	879	1422	5577	860	0.0452836	5.10261
Selkoe D.J.	BRAIN	5910	34	22.828	1257	1415	4647	412	0.00592217	5.0925
Alivisatos A.P.	CHEM	7297	41	21.462	770	1112	6293	306	0.0113745	5.09086
Ridker P.M.	MED	9143	46	19.959	333	2715	4576	753	0.0194684	5.0894
Novoselov K.S.	PHYS	15628	39	14.955	107	6083	10260	183	0.00716662	5.07084
Kamat P.V.	CHEM	4862	36	24.014	1016	1299	4540	431	0.0347594	5.06465
Corma A.	CHEM	7157	33	19.316	543	3212	5030	1046	0.0554702	5.06131
Hu F.B.	MED	10368	45	22.6704	293	1320	5154	745	0.0219907	5.05325
Folkman J.	MED	4708	31	20.5185	1509	2010	3597	501	0.000212404	5.05005
Willett W.C.	MED	14265	47	24.051	205	935	5047	1667	0.02762	5.03331
Grimme S.	CHEM	4388	27	18.754	1848	2491	3526	344	0.0642662	5.03004
Ferrara N.	MED	5660	35	21.858	701	2040	3478	296	0.0144876	5.02673
Lander E.S.	MED	15766	68	17.896	126	1318	4712	423	0.00171255	5.02296
Barnes P.J.	MED	6393	30	19.901	1108	1737	3746	1572	0.0495855	5.01925
Barabasi A.-L.	MATH	7354	35	19.335	325	2594	6002	218	0.00951863	5.01617
Bandura A.	SOC	3337	24	19.348	2357	2904	3100	144	0	5.01432
Libby P.	MED	6590	34	19.975	772	1728	3475	597	0.0233687	5.0034
Witten E.	PHYS	2790	27	23.583	1739	1755	2787	247	0.000716846	4.97893
Nei M.	BIO	14268	24	15.5	719	1763	5633	238	0.000140174	4.97694
Smith S.M.	BRAIN	6767	40	13.992	531	2443	4659	193	0.0183242	4.97181
Xia Y.	CHEM	11432	49	27.849	20	1779	10147	603	0.0428621	4.94829
Clevers H.	MED	6571	41	18.911	538	823	4669	407	0.0468726	4.94205
Guyatt G.H.	MED	8757	40	17.8709	180	2358	4606	1086	0.0261505	4.93952
Croce C.M.	MED	11138	51	19.756	294	366	6231	1059	0.0261268	4.93409
Medzhitov R.	INFDIS	4314	37	20.752	562	1310	3614	180	0.00301344	4.92949
Tilman D.	BIO	4878	37	20.609	475	1772	2839	209	0.0129151	4.92859
Hotamisligil G.S.	MED	4620	33	17.884	794	1583	3614	164	0.0125541	4.92787
Kroemer G.	MED	10057	46	22.914	62	1247	7801	800	0.0813364	4.92336
Massague J.	MED	4679	36	19.121	680	1107	3973	325	0.0100449	4.92181
Candes E.J.	CS	5570	25	15.367	383	5027	5144	94	0.00574506	4.92126
Aggarwal B.B.	MED	5990	35	21.092	273	1405	5163	599	0.0205342	4.91872
Ioannidis J.P.A.	MED	6901	31	18.367	669	1527	2973	733	0.0544849	4.91833
Mizushima N.	MED	6342	41	16.867	350	1998	3042	173	0.00914538	4.90966
Mattson M.P.	BRAIN	5401	29	19.847	616	1394	3712	875	0.029439	4.90374
Sheldrick G.M.	CHEM	7329	9	6.94637	6847	6897	7109	350	0.00136444	4.90244
Demirbas A.	ENG	2066	24	23.2	1766	1924	2000	405	0	4.89426
Iijima S.	CHEM	5430	21	10.807	2063	2532	4736	517	0.0195212	4.88988
Dai H.	CHEM	8996	52	20.906	159	364	7687	283	0.0132281	4.88559
Pendry J.B.	PHYS	4548	28	15.209	871	2371	3196	304	0.0145119	4.88518
Grundy S.M.	MED	6785	35	14.766	438	2302	2895	774	0.0045689	4.87875
Carmeliet P.	MED	5401	32	14.975	610	1878	3489	560	0.0238845	4.87335
Petersen R.C.	BRAIN	8043	39	14.347	432	1556	2788	574	0.0544573	4.86563
Barker D.J.P.	MED	3722	29	18.423	817	1731	2653	525	0.0497045	4.86522
Esteller M.	MED	4574	31	16.909	765	1259	3283	382	0.0236117	4.85848
Mantovani A.	MED	7159	35	17.9455	160	1942	4628	901	0.0826931	4.85616
Diener E.	SOC	3908	28	17.726	472	2446	3398	187	0.0204708	4.8532
Giovannucci E.	MED	7176	34	19.04	408	1166	2405	839	0.0581104	4.8474
Lowe D.G.	CS	4165	15	9.811	3573	3574	4062	86	0.000240096	4.84443
Chou K.-C.	BIO	3429	25	19.886	715	1559	3299	448	0.171479	4.84078
Forrest S.R.	PHYS	5149	35	19.971	476	616	4092	658	0.0184502	4.83764
Dinarello C.A.	MED	4205	25	18.337	1068	1346	2227	966	0.0649227	4.82722
Weissleder R.	MED	6921	37	18.727	259	939	3548	762	0.0275972	4.82525
Matyjaszewski K.	CHEM	6140	31	18.529	235	1166	5286	982	0.120195	4.82341
Kannel W.B.	MED	5832	36	17.8284	243	1448	3400	655	0.00120027	4.82295
Parkin D.M.	MED	5541	23	14.554	473	2488	4566	307	0.0019852	4.82275
Trost B.M.	CHEM	3685	20	15.8333	533	3601	3659	890	0.0740841	4.80274
Heeger A.J.	CHEM	8145	39	18.901	260	357	5664	1085	0.0171885	4.80195
Lip G.Y.H.	MED	9553	40	15.7924	126	1279	4270	1791	0.131791	4.80151
El-Sayed M.A.	CHEM	6538	39	21.218	273	278	6278	577	0.0256959	4.80105
Yusuf S.	MED	9650	50	14.964	139	717	4721	830	0.0148187	4.7987
Braunwald E.	MED	7852	43	15.4439	286	576	4277	1361	0.0117168	4.79791
Ford E.S.	MED	6990	30	17.795	321	1813	1962	357	0.00686695	4.79691
Ostrom E.	SOC	2591	23	16.632	1535	1731	2126	134	0.00656117	4.795
DeFronzo R.A.	MED	4530	30	16.469	442	1544	2940	644	0.0523179	4.79209
Gage F.H.	BRAIN	7224	42	20.759	225	329	4846	683	0.0193798	4.79179
El-Serag H.B.	MED	3402	27	16.855	574	1765	2809	324	0.0188125	4.78407
Nestler E.J.	BRAIN	4864	35	18.908	319	754	3622	489	0.0740132	4.7812
Egger M.	MED	8007	36	15.9983	105	2209	3504	585	0.0149869	4.78076
Xu Z.	CS	1973	25	20.917	980	1686	1808	201	0.0968069	4.77981
Torchilin V.P.	CHEM	3059	25	17.037	1100	1330	2283	569	0.0892449	4.77935
Robbins T.W.	BRAIN	6991	35	21.9433	178	583	4085	735	0.0652267	4.77934
Wang J.	CHEM	3487	23	17.442	618	1722	2893	885	0.0673932	4.7682
Buzsaki G.	BRAIN	3346	29	20.999	405	1053	2847	288	0.035266	4.76654
Mann M.	BIO	10073	45	22.871	69	310	6702	548	0.0299811	4.76492
Baddeley A.D.	BRAIN	2471	22	18.326	1021	1716	2174	275	0.0121408	4.76272
Yang Z.	BIO	2519	24	17.435	908	1621	2319	141	0.022231	4.75819
Posada D.	BIO	4272	19	11.978	1149	2422	3094	113	0.00304307	4.75629
LeDoux J.E.	BRAIN	3171	29	18.802	697	822	2543	275	0.0334279	4.75273
Zhu J.-K.	BIO	3923	33	18.983	526	571	2960	201	0	4.75192
Ryan R.M.	SOC	4679	33	19.743	105	1808	3740	168	0.0147467	4.74947
Tarascon J.-M.	ENG	7646	35	16.903	83	1230	5815	602	0.0129479	4.74862
Reiter R.J.	HEALTH	4939	27	17.993	360	1136	2887	1230	0.112776	4.74351
Serhan C.N.	MED	4125	33	17.468	267	1268	2864	415	0.0829091	4.74069
Morris J.C.	BRAIN	5965	35	14.275	451	945	2212	522	0.0402347	4.73642
Levey A.S.	MED	8285	38	12.705	39	3804	5653	402	0.0224502	4.73334
Gross J.J.	BRAIN	3109	28	17.618	553	1037	2662	207	0.0533934	4.72868
Krebs F.C.	CHEM	3415	28	16.0118	490	1136	3174	330	0.085798	4.72656
Jain A.K.	CS	3478	26	17.933	330	1485	3120	587	0.0163887	4.72555
De Clercq E.	CHEM	4762	23	16.9184	728	951	2366	2316	0.0860983	4.72517
Kresse G.	PHYS	10630	20	11.969	30	9433	9966	291	0.00348071	4.7242
Robertson J.	PHYS	4271	23	15.556	732	994	3083	841	0.0393351	4.72402
Kendler K.S.	BRAIN	4847	28	15.851	193	1987	3440	847	0.0493089	4.72398
Yager R.R.	CS	1912	21	18.6667	1255	1476	1853	569	0.0376569	4.72157
Green M.A.	PHYS	3040	26	17.0101	450	1577	2550	602	0.0361842	4.71738
Yang P.	PHYS	7957	46	20.73	39	580	6242	289	0.00527837	4.716
Thompson C.B.	MED	7239	41	18.772	192	291	4300	499	0.010775	4.71549
Koonin E.V.	BIO	5965	32	17.73	263	711	2959	687	0.050964	4.71486
Sakaguchi S.	INFDIS	3706	31	14.969	348	1298	3132	207	0.0143011	4.71454
Baumeister R.F.	SOC	3359	29	18.325	214	1843	2712	217	0.0184579	4.71331
Reed J.C.	MED	5859	31	17.753	384	497	3014	880	0.00819252	4.71181
Logan B.E.	BIO	3864	30	18.998	230	961	3558	397	0.109472	4.71164
Koob G.F.	BRAIN	3773	24	18.1094	400	1327	2652	717	0.0697058	4.71078
Rutter M.	SOC	3910	25	16.805	613	1038	2295	511	0.0120205	4.70931
Hartwig J.F.	CHEM	3484	27	19.933	440	589	3361	324	0.0278416	4.70418
Frith C.D.	BRAIN	5665	35	19.812	161	638	3188	597	0.00670786	4.70247
Beck A.T.	HEALTH	4075	26	13.77	178	3078	3771	352	0.00613497	4.69871
Ferey G.	CHEM	4229	31	12.897	560	987	2737	511	0.0212816	4.69716
Lovley D.R.	BIO	3451	27	16.698	390	1024	3140	399	0.121414	4.69318
Vincent J.-L.	MED	5819	30	13.7106	173	1553	3841	1102	0.0256058	4.69171
Hardie D.G.	MED	2943	28	16.8212	577	1025	2132	294	0.024125	4.69083
Lieber C.M.	PHYS	6852	44	23.822	118	124	6438	345	0.0302102	4.68931
Sheldon R.A.	CHEM	2429	24	17.736	714	1146	2183	367	0.0362289	4.689
Weinberg R.A.	MED	9263	36	17.2719	161	176	8615	351	0.00302278	4.68663
Tsien R.Y.	MED	4294	33	17.1369	390	448	3332	292	0.011877	4.68597
Baselga J.	MED	6609	40	14.885	118	1207	2666	367	0.0223937	4.68563
Kahneman D.	SOC	3528	25	16.0167	302	1476	3390	127	0	4.6852
Ajayan P.M.	CHEM	5456	35	16.834	187	618	3701	585	0.0232771	4.6825
Marmot M.	HEALTH	4943	29	15.592	311	964	2744	766	0.015173	4.6815
Hardy J.	BRAIN	6558	36	13.482	220	1340	1906	747	0.0300396	4.67914
Lal R.	ENG	2557	19	16.6293	1131	1279	1993	603	0.0719593	4.67738
Klionsky D.J.	MED	4089	30	15.987	203	1102	3776	309	0.0388848	4.67696
Burnstock G.	MED	2977	22	16.684	750	1081	2247	1320	0.134699	4.67537
Dubey J.P.	BIO	3321	23	15.907	434	1608	2456	1141	0.185486	4.67432
Maron B.J.	MED	3782	29	13.269	330	1710	2610	727	0.0489159	4.67336
Spiegelman B.M.	MED	6914	47	18.879	80	294	5437	329	0.0112815	4.67256
Ferrari A.C.	PHYS	4748	29	10.7286	380	1653	3191	281	0.0406487	4.67241
Raichle M.E.	BRAIN	5195	33	15.8445	132	1072	3841	337	0.00712223	4.67169
Yaghi O.M.	CHEM	8325	46	18.996	18	797	7819	204	0.00924925	4.67082
Springel V.	PHYS	3948	29	14.723	385	1295	2081	262	0.0569909	4.66973
Jorgensen W.L.	CHEM	3933	19	14.867	244	2740	3804	352	0.0165268	4.66849
Thomson J.A.	MED	4633	32	11.1533	705	781	2559	181	0.0127347	4.66832
Ingber D.E.	INFDIS	3475	29	17.527	480	587	2521	309	0.025036	4.66419
Nowak M.A.	MATH	3676	29	15.9512	279	1243	2503	346	0.0680087	4.66331
Hannon G.J.	MED	7536	45	18.665	157	245	3051	300	0.01181	4.66313
Rosenberg S.A.	MED	5472	34	14.8957	161	894	3560	1059	0.0456871	4.66163
Hanahan D.	MED	5724	26	12.722	71	3769	5011	191	0.00733753	4.66143
Calder P.C.	HEALTH	2487	22	17.241	786	1106	1936	467	0.128669	4.65835
Moffitt T.E.	SOC	4878	31	16.084	353	805	1811	279	0.0141451	4.65551
Cantley L.C.	MED	6609	37	15.389	267	383	2926	507	0.0155848	4.65411
Goodenough J.B.	PHYS	4021	25	16.189	297	977	3326	684	0.0263616	4.65334
Ajzen I.	SOC	2594	14	10.667	2067	2421	2538	56	0.00077101	4.6517
Rothwell P.M.	MED	3311	29	15.407	259	1393	2603	428	0.038659	4.65125
Levine B.	MED	4962	37	15.428	90	1235	3561	135	0.0141072	4.651
Bird A.	MED	2981	28	14.379	647	743	2627	186	0.0120765	4.64931
Mirkin C.A.	CHEM	7493	41	21.56	41	365	5972	546	0.0796744	4.64553
Collins F.S.	MED	10605	43	13.3972	161	583	1888	632	0.00820368	4.64232
Buckner R.L.	BRAIN	4506	35	15.1566	111	1326	3118	184	0.00932091	4.6406
Gordon S.	MED	3721	25	14.649	445	1017	2497	476	0.012631	4.63772
Levy D.	MED	8522	43	17.476	41	785	3446	700	0.0107956	4.63638
Popkin B.M.	HEALTH	3091	24	18.909	370	760	2601	408	0.049175	4.63209
Green D.R.	MED	4847	34	17.849	106	892	2887	461	0.0121725	4.63055
Caplan A.I.	MED	2866	28	15.482	546	883	1885	345	0.0321005	4.63055
Dehaene S.	BRAIN	3340	30	17.904	153	1300	2489	290	0.0413174	4.63055
Vitousek P.M.	BIO	3165	31	15.458	197	1464	2419	243	0.0151659	4.63015
Hunter D.J.	MED	9108	38	14.79	118	757	2060	1009	0.0355731	4.62783
Crabtree R.H.	CHEM	2732	25	17.944	575	706	1977	461	0.0596633	4.6271
Rubin D.B.	SOC	2623	19	15.131	855	1002	2581	157	0.00724361	4.6237
Volkow N.D.	BRAIN	4815	31	17.7	42	2144	3664	664	0.0602285	4.62343
Li C.-J.	CHEM	2566	24	16.702	566	769	2480	312	0.0385814	4.62273
Ren W.	CS	2238	23	17.65	442	1486	1717	212	0.0397676	4.61922
Mosmann T.R.	INFDIS	3213	15	7.551	2110	2534	2844	179	0.00373483	4.61739
Hallett M.	BRAIN	5465	30	15.7436	301	397	3132	899	0.0356816	4.61721
Sudhof T.C.	BRAIN	4304	28	16.767	327	522	2663	500	0.0868959	4.61613
Baron-Cohen S.	BRAIN	3728	25	15.8328	206	1602	2356	345	0.0772532	4.61611
Guarente L.	MED	3678	37	18.22	243	353	2736	261	0.0356172	4.61483
Jemal A.	MED	14391	35	11.036	2	8378	12865	151	0.00423876	4.61384
Davidson R.J.	BRAIN	3181	27	16.783	298	839	2480	329	0.0242062	4.61054
Mancia G.	MED	6384	32	12.9672	69	1860	3528	1326	0.115602	4.60974
Olson E.N.	MED	6422	39	19.902	101	214	4481	615	0.0194643	4.6083
Ackermann L.	CHEM	2031	23	15.408	459	1691	1982	149	0.128016	4.60514
Uversky V.N.	BIO	2909	27	15.751	413	1067	1608	421	0.210382	4.60116
Mardis E.R.	BIO	9882	46	9.912	399	572	958	209	0.00981583	4.59858
Cole T.J.	MED	3906	24	14.471	215	1675	2391	560	0.0130568	4.59812
Tversky A.	SOC	2789	22	13.833	274	2053	2767	88	0	4.59598
Mesulam M.-M.	BRAIN	3015	24	16.041	489	897	1815	387	0.055058	4.5958
Dobson C.M.	BIO	4279	28	15.024	419	522	2251	652	0.0516476	4.59567
Colditz G.A.	MED	8408	37	19.55	54	603	2386	1070	0.016294	4.59494
Turner R.C.	MED	4204	18	7.559	1129	1673	3512	371	0	4.59321
Spek A.L.	CHEM	4122	14	7.924	2009	2012	2418	1143	0.00776322	4.59275
Woolf C.J.	BRAIN	3116	29	15.324	302	798	2336	335	0.0105905	4.58978
Ambros V.	BIO	2637	21	12.959	797	986	2418	81	0.00189609	4.58842
Weinberg S.	PHYS	1436	19	16.6667	1215	1215	1434	198	0.000696379	4.58783
Felson D.T.	MED	4828	29	14.335	163	1149	2338	524	0.0445319	4.58666
Schultz W.	BRAIN	1934	22	15.6833	661	1151	1827	150	0.0206825	4.5859
Kanis J.A.	MED	4377	33	13.4345	99	1639	2654	692	0.0897875	4.58475
Gupta V.K.	CHEM	4502	39	22.7595	7	3077	3456	279	0.143048	4.58393
Cummings J.L.	BRAIN	4942	28	13.197	353	884	1650	633	0.0184136	4.58017
Steinman R.M.	INFDIS	3691	26	14.941	245	918	2576	444	0.0135465	4.57708
Vanderbilt D.	PHYS	2459	21	12.35	923	1032	2129	245	0.0126068	4.5764
White N.J.	INFDIS	4457	24	14.7396	453	585	2106	966	0.0859322	4.57351
Jones P.A.	MED	3266	25	15.237	215	1050	2896	340	0.00520514	4.57316
Greenland S.	HEALTH	2096	22	16.2298	562	1080	1674	422	0.0295802	4.56944
Drucker D.J.	MED	3072	26	14.625	360	904	2036	305	0.046875	4.56936
Davis M.E.	CHEM	2736	23	13.726	402	1080	2503	433	0.0263158	4.56538
Hancock R.E.W.	INFDIS	3866	26	17.391	169	765	2633	555	0.0775996	4.56483
Berridge K.C.	BRAIN	2110	25	17.617	386	811	1933	138	0.0687204	4.56401
Bentler P.M.	SOC	4527	12	9.833	902	1419	4470	286	0.00154628	4.56192
Laemmli U.K.	MED	3930	8	5.525	3696	3743	3917	78	0	4.56096
Ruoff R.S.	CHEM	11917	46	15.592	48	97	10111	340	0.0202232	4.56053
Adolphs R.	BRAIN	2070	25	15.795	517	993	1489	163	0.0111111	4.55926
Krumholz H.M.	MED	6470	35	14.942	83	623	3047	819	0.0404946	4.55801
Yamanaka S.	MED	5437	29	13.914	222	328	4457	202	0.0233585	4.55775
Sandborn W.J.	MED	5046	38	13.9	76	991	2643	522	0.0396354	4.5573
McMurray J.J.V.	MED	8845	41	13.6825	35	1210	2461	800	0.0352742	4.55659
Furstner A.	CHEM	2273	21	15.711	308	1494	2226	294	0.122305	4.55572
Wallace D.C.	MED	2487	25	14.24	549	786	1882	379	0.110575	4.55561
Ding F.	CS	2041	28	19.143	181	1207	1686	364	0.238119	4.55355
Prockop D.J.	MED	3816	29	13.603	345	552	2290	585	0.0102201	4.55125
Truhlar D.G.	CHEM	6616	33	19.703	50	269	6202	1057	0.0752721	4.55103
Watson D.	HEALTH	3217	23	13.7595	140	2138	2786	161	0.0158533	4.5496
Trenberth K.E.	EARTH	2366	24	15.772	370	1192	1504	179	0.021978	4.54651
Meaney M.J.	BRAIN	3550	29	16.971	194	488	2712	330	0.0439437	4.54462
Moher D.	MED	7941	37	13.8603	9	2799	4876	476	0.0312303	4.54354
Inoue A.	ENG	3929	19	12.785	335	1096	3091	2533	0.071774	4.54302
Holst J.J.	MED	5052	29	15.566	251	508	1729	1087	0.114014	4.54287
Posner M.I.	BRAIN	2573	23	14.162	329	1129	2335	232	0.0221531	4.54287
Vasan R.S.	MED	7078	39	13.964	74	574	2769	553	0.0218988	4.54226
Murray C.J.L.	HEALTH	4778	29	12.886	60	1722	3860	256	0.0359983	4.5419
Sun S.	CHEM	3589	32	16.201	88	855	3082	203	0.0404012	4.54134
Kappe C.O.	CHEM	2172	21	14.6167	598	903	2008	295	0.0810313	4.54064
Ashburner J.	BRAIN	3241	25	11.838	356	1495	1657	155	0.0135761	4.54007
Tracey K.J.	MED	3569	30	15.068	296	447	2236	331	0.0257775	4.53789
Haruta M.	CHEM	2396	24	14.008	493	883	1850	248	0.0229549	4.53682
Supuran C.T.	CHEM	3768	21	13.398	412	693	2767	883	0.478503	4.53635
Breiman L.	CS	2627	9	8.5	2595	2617	2625	28	0	4.53475
Melton III L.J.	MED	5604	31	15.501	101	566	2948	703	0.0142755	4.53359
Steinberg L.	SOC	2015	25	14.926	488	1003	1446	164	0.0307692	4.5327
Prusiner S.B.	INFDIS	2908	22	12.986	610	748	2032	576	0.0763411	4.53196
Deci E.L.	SOC	3687	27	13.919	89	1403	3489	119	0.00786547	4.53111
Sapolsky R.M.	BRAIN	2162	21	16.511	437	984	1707	371	0.0185014	4.53084
Raoult D.	INFDIS	6488	26	16.6336	77	504	4483	1922	0.278514	4.5288
Carver C.S.	SOC	2454	21	14.371	321	1414	2037	198	0.0122249	4.52869
Bates D.W.	HEALTH	4339	30	15.018	91	860	3031	638	0.0454022	4.5277
Neese F.	CHEM	2599	22	16.427	450	720	1693	302	0.118122	4.52755
Jankovic J.	BRAIN	3714	25	13.96	330	798	1732	789	0.05035	4.52722
Rayner K.	BRAIN	2139	19	14.9333	527	1102	1922	288	0.12389	4.52512
Brus L.E.	CHEM	2623	29	14.78	452	459	1836	261	0.00419367	4.52313
Finkel T.	MED	2994	27	12.457	312	859	2290	162	0.00467602	4.52279
Venkatesh V.	SOC	2479	20	13.533	236	2067	2327	74	0.0116983	4.52277
Nathan C.	MED	2282	22	15.6236	465	842	1716	300	0.0337423	4.52247
Ganz T.	INFDIS	2921	25	14.527	444	715	1515	310	0.0267032	4.52104
Beal M.F.	BRAIN	3768	26	15.759	303	463	2064	591	0.0366242	4.52103
Tefferi A.	MED	3604	23	13.2348	256	943	2528	774	0.0849057	4.51977
Sallis J.F.	HEALTH	5230	35	14.66	67	1193	1749	505	0.0386233	4.5196
Kehlet H.	MED	3304	24	15.1497	212	803	2530	938	0.0932203	4.51918
Sampson H.A.	MED	3171	27	14.911	274	629	2068	466	0.0469883	4.51887
Tibshirani R.	MED	5465	30	15.358	118	513	2697	228	0.00237877	4.51845
Hashmi A.S.K.	CHEM	2088	19	14.513	359	1649	1974	203	0.138889	4.51814
Eddy S.R.	BIO	3990	25	12.9	539	566	1526	105	0.00952381	4.51781
Topol E.J.	MED	4991	32	13.552	187	377	2931	1247	0.00420757	4.51675
Ames B.N.	MED	2850	24	15.925	212	774	2595	437	0.000350877	4.51652
Hochberg M.C.	MED	4024	26	10.958	565	865	1281	543	0.0124254	4.51636
Hell S.W.	CS	3009	25	13.713	340	682	2230	327	0.0604852	4.51381
Brownlee M.	MED	2471	21	12.216	750	885	1744	189	0.00283286	4.51366
Desiraju G.R.	CHEM	1827	20	15.571	730	813	1522	337	0.0487137	4.51154
Jaenisch R.	MED	7748	45	17.883	20	376	4332	410	0.007873	4.51124
Dunning Jr. T.H.	CHEM	2978	15	8.799	1358	1368	2263	134	0.0100739	4.51034
Levine A.J.	MED	4031	28	13.872	229	576	2209	455	0.00446539	4.50936
Lehn J.-M.	CHEM	2397	20	15.238	620	698	1674	726	0.0705048	4.50853
Sies H.	MED	2641	23	14.76	430	691	1826	641	0.017039	4.50842
Holgate S.T.	MED	3281	25	14.402	355	708	1563	1162	0.0313929	4.50776
Duman R.S.	BRAIN	3185	29	17.215	135	592	2449	286	0.0452119	4.50742
Friedman S.L.	MED	2484	21	14.858	641	759	1345	325	0.0583736	4.5062
Kroenke K.	HEALTH	3716	26	13.522	95	1743	2359	335	0.030409	4.50527
Wishart D.S.	CHEM	2540	28	13.926	184	1098	2142	233	0.0350394	4.5052
Nathan D.M.	MED	4407	30	10.4002	146	1282	2492	305	0.00839573	4.5052
Smith G.D.	MED	8288	32	14.9845	88	472	2175	1211	0.0269064	4.50505
Rakic P.	BRAIN	2196	23	16.099	477	630	1635	338	0.0286885	4.50358
Fridovich I.	BIO	2681	19	16.667	462	469	2599	432	0.00820589	4.50323
De Gennes P.-G.	CHEM	1495	18	14.583	957	1082	1401	281	0	4.50191
Kouzarides T.	MED	2516	23	11.966	668	676	1943	160	0.000397456	4.49997
Hansson G.K.	MED	2595	21	12.856	492	917	1927	385	0.0304432	4.49957
Maier J.	ENG	3320	29	14.988	291	312	2673	579	0.0807229	4.49957
McClements D.J.	CHEM	2779	21	16.65	308	652	2143	512	0.178841	4.49921
Dietz W.H.	HEALTH	4031	26	14.638	243	380	2938	255	0.0022327	4.49879
Marsh H.W.	SOC	1968	21	14.936	306	1482	1715	274	0.0706301	4.49865
Flegal K.M.	MED	6082	30	11.897	45	1677	3138	163	0.00115094	4.49681
Biederman J.	BRAIN	4581	25	13.863	91	1476	2244	819	0.043222	4.49655
Decety J.	BRAIN	2226	26	17.804	165	927	1791	174	0.0610961	4.49323
Wallentin L.	MED	7426	38	10.982	53	787	3327	512	0.0269324	4.49281
Hynes R.O.	MED	2319	20	12.5924	788	859	1497	335	0	4.49085
Klein R.	MED	5757	33	14.998	43	1306	1858	940	0.0550634	4.48945
Bhushan B.	ENG	2462	20	15.617	279	940	2148	837	0.227051	4.48686
Bechara A.	BRAIN	2541	25	14.27	182	1260	1878	191	0.0731995	4.48594
Fredrickson B.L.	SOC	1775	22	12.568	546	1222	1539	79	0.0298592	4.48449
Weinberger D.R.	BRAIN	5349	32	14.641	136	271	3231	830	0.0278557	4.48427
Goldman-Rakic P.S.	BRAIN	2195	23	17.017	353	520	1938	281	0	4.48234
Pritchard J.K.	BIO	4198	27	11.706	59	1842	3514	96	0.00428776	4.48231
Pedersen B.K.	HEALTH	3090	25	15.183	190	717	2167	539	0.0411003	4.48188
Dale A.M.	BRAIN	5407	33	13.585	74	600	2990	324	0.0366192	4.48185
Teece D.J.	SOC	1777	14	12.583	888	1589	1773	72	0.00168824	4.48098
Engelman J.A.	MED	4165	33	9.227	202	1120	1853	133	0.0213685	4.48051
Angell C.A.	CHEM	1914	21	15.126	489	806	1616	413	0.0188088	4.48002
Harris A.L.	MED	5689	29	13.827	233	271	2364	1007	0.0195113	4.47974
Ernst E.	HEALTH	3443	17	12.8632	474	826	2177	2222	0.036596	4.47831
Pfaffl M.W.	INFDIS	3349	13	5.844	1649	2299	2593	130	0.00686772	4.47787
Kudo A.	CHEM	2712	25	17.801	97	1025	2201	194	0.0335546	4.47766
Ruoslahti E.	MED	2783	26	14.515	286	546	2022	496	0.0406037	4.47701
Mittler R.	BIO	2151	23	11.421	505	1030	1762	89	0.0241748	4.47541
Van Der Heijde D.	MED	4551	33	12.39	119	751	1979	559	0.0481213	4.47314
Chrousos G.P.	MED	4182	25	14.963	181	459	2551	1121	0.0413678	4.4724
Reaven G.M.	MED	2057	19	13.222	667	866	1621	810	0.0466699	4.47089
Wang L.V.	CS	3480	26	16.275	168	418	2619	655	0.207471	4.47009
Wittchen H.-U.	HEALTH	3856	28	13.668	142	829	1878	556	0.0352697	4.46996
Rolls E.T.	BRAIN	2362	21	14.935	387	894	1418	408	0.104996	4.46935
Watts D.J.	MATH	2834	20	11.867	165	1864	2766	46	0.00105857	4.46813
Zhao G.	EARTH	3363	29	17.923	61	1263	1518	220	0.104668	4.46785
Avouris P.	PHYS	3009	28	12.947	196	631	2508	222	0.0242606	4.46675
Canfield D.E.	EARTH	1823	25	16.8	277	812	1407	151	0.0362041	4.46641
Llovet J.M.	MED	4491	32	12.0215	30	2185	3075	203	0.0158094	4.46585
Bruce P.G.	ENG	4277	30	15.635	40	925	3339	265	0.0130933	4.46492
Squire L.R.	BRAIN	2269	22	14.625	299	845	1880	366	0.0401058	4.46464
Bisquert J.	CHEM	2641	25	13.7968	267	791	1714	258	0.0427868	4.46391
Fuster V.	MED	5501	33	12.8452	55	1059	2146	1090	0.0178149	4.46227
Manson J.E.	MED	9937	43	19.956	17	437	1769	950	0.0243534	4.46206
Nozik A.J.	CHEM	2251	27	13.702	405	580	1488	238	0.0168814	4.46178
Kleinberg J.	CS	2032	23	14.133	578	662	1282	172	0.0103346	4.46167
Halas N.J.	CHEM	4928	35	17.596	64	299	2866	302	0.0168425	4.46165
Caruso F.	CHEM	3024	22	14.786	171	780	2628	488	0.0724206	4.46089
Matsuzawa Y.	MED	4584	31	13.709	153	352	2555	905	0.0152705	4.46012
Fuchs E.	MED	2835	28	17.8633	137	405	2477	319	0.0388007	4.45997
Mattick J.S.	BIO	2933	29	14.975	241	418	1862	242	0.0361405	4.45954
Nolan S.P.	CHEM	3679	26	16.584	187	246	3276	408	0.105192	4.45935
Cohen P.	MED	3173	24	14.8111	284	491	1903	750	0.0104003	4.45918
Maldacena J.	PHYS	1728	17	12.7	889	1096	1395	116	0.00520833	4.45913
Baylin S.B.	MED	6578	37	13.268	60	479	2547	456	0.0112496	4.4578
Rizzolatti G.	BRAIN	3671	31	15.504	30	1397	3037	239	0.0119858	4.45777
Carpenter S.R.	BIO	3905	30	14.398	116	892	1422	298	0.0194622	4.45767
Reddy J.N.	ENG	1759	19	15.25	501	797	1685	553	0.0534395	4.45701
Tamura K.	BIO	9533	13	5.117	60	8744	9063	33	0.000419595	4.45665
Wilson P.W.F.	MED	5760	32	13.9598	54	860	2114	614	0.00659722	4.45651
Herrera F.	CS	2989	31	17.06	53	914	2423	386	0.0685848	4.45611
Weissman I.L.	MED	5485	34	16.754	112	169	2928	742	0.0209663	4.45541
Perou C.M.	MED	7694	37	11.236	55	786	2151	229	0.0336626	4.45498
Lanier L.L.	INFDIS	2919	25	13.997	376	517	1459	417	0.0239808	4.45377
Farrugia L.J.	CHEM	2962	8	5.85	2746	2845	2870	186	0.000675219	4.45157
Kohn W.	PHYS	3992	14	10.667	168	2161	3987	113	0	4.45077
Russell J.A.	SOC	1511	17	13.5833	769	1125	1396	113	0.0549305	4.4504
Mendel J.M.	CS	1767	21	17	329	730	1630	345	0.0752688	4.45005
Peng F.Z.	CS	2277	22	14.642	318	747	1719	366	0.0483092	4.44966
Schwartz J.	MED	3712	22	15.7021	229	543	1748	551	0.0436422	4.44934
Grant B.F.	HEALTH	3897	28	13.651	67	1184	2347	309	0.0531178	4.44911
Kennicutt Jr. R.C.	PHYS	2728	24	10.817	523	887	1265	303	0.0828446	4.44813
Tersoff J.	PHYS	1708	20	13.986	619	984	1144	220	0.0087822	4.44795
List B.	CHEM	1975	23	17.067	264	555	1937	155	0.0612658	4.44707
Nolen-Hoeksema S.	SOC	1654	21	16.367	387	826	1377	110	0.02237	4.44673
Maes M.	BRAIN	2404	22	12.883	187	1398	2043	506	0.156822	4.4466
Goodman R.	BRAIN	1932	19	11.2949	717	1087	1496	156	0.0238095	4.44631
Gallese V.	BRAIN	2437	24	15.107	251	859	1318	152	0.0410341	4.44582
Sherr C.J.	MED	1710	21	14.7964	443	887	1374	283	0.0116959	4.44501
Wynn T.A.	INFDIS	2193	21	12.92	495	734	1651	196	0.0337437	4.44464
Sirringhaus H.	PHYS	2845	26	12.746	175	901	2037	218	0.0154657	4.44393
Rubinsztein D.C.	BRAIN	4038	33	12.768	109	516	2496	300	0.0232789	4.44334
Nemeroff C.B.	BRAIN	3336	28	15.646	144	462	2092	818	0.0233813	4.4422
He J.-H.	MATH	1255	17	16.143	715	1026	1169	275	0.104382	4.44216
Dolan R.J.	BRAIN	5505	32	18.168	79	147	3921	523	0.026158	4.44109
Bennett C.H.	PHYS	2013	19	10.269	376	1919	1919	81	0	4.44007
Fischl B.	BRAIN	4383	33	12.134	41	1459	2422	219	0.0228154	4.43874
Wolfe F.	MED	3773	25	10.555	123	1454	2290	412	0.0111317	4.43756
Ross R.	MED	1838	14	10.5167	1128	1324	1668	279	0	4.43724
Ware Jr. J.E.	HEALTH	4080	24	9.906	67	2381	3100	227	0.00294118	4.43673
Bazant Z.P.	ENG	1804	17	13.833	348	1506	1694	637	0.077051	4.43636
Campisi J.	MED	2525	25	12.898	313	569	1938	215	0.0467327	4.43631
Zhao D.	CHEM	6221	34	15.974	8	1245	4710	524	0.0517602	4.43584
Frechet J.M.J.	CHEM	5356	31	18	81	152	3945	760	0.00560119	4.43544
Vogelstein B.	MED	9556	48	18.838	2	930	4054	517	0.0114064	4.43472
Willner I.	CHEM	4222	28	17.603	35	583	3951	617	0.0930838	4.43389
Drevets W.C.	BRAIN	2491	25	15.921	191	714	1481	211	0.0570052	4.4336
Barone V.	CHEM	4116	20	13.817	82	1065	3458	552	0.0930515	4.43284
Jack Jr. C.R.	BRAIN	5577	32	11.956	40	1336	2253	497	0.0892953	4.4325
Edgar R.C.	BIO	3134	10	5.291	2266	2512	2519	26	0.000957243	4.43165
Austin P.C.	MED	2261	22	14.925	474	761	883	342	0.0477665	4.43138
Atwater H.A.	PHYS	3659	29	15.139	56	774	2772	494	0.0224105	4.4309
Slatkin M.	BIO	2168	20	13.549	591	809	1071	171	0.00876384	4.43054
Liz-Marzan L.M.	CHEM	3478	27	16.554	151	316	2355	301	0.059517	4.4305
Maeda H.	MED	2451	19	11.066	349	1093	2295	410	0.0636475	4.42985
Israelachvili J.N.	CHEM	2433	21	13.426	316	784	1766	378	0.0776819	4.42965
Zimmet P.	MED	6532	35	10.412	57	648	3163	606	0	4.42866
Stern Y.	BRAIN	3423	24	12.295	350	549	1520	499	0.0365177	4.42837
Heckman J.J.	SOC	1598	22	15.533	294	1057	1287	157	0.0231539	4.42827
Berner R.A.	EARTH	1364	20	15.983	530	830	1169	168	0.042522	4.42823
Tokura Y.	PHYS	4046	25	12.903	147	415	3491	1153	0.0486901	4.42767
Li Y.	CHEM	3724	27	11.999	247	439	2059	532	0.117347	4.42599
Verkman A.S.	MED	3270	23	15.319	199	362	2696	602	0.128746	4.42585
Kaufman R.J.	MED	3429	32	15.584	166	253	2091	395	0.0338291	4.42575
Haffner S.M.	MED	3969	26	12.89	148	770	1687	640	0.0191484	4.42572
Folke C.	BIO	3857	31	11.346	201	778	1166	179	0.013482	4.42541
O'Neill L.A.J.	MED	2336	25	14.612	210	656	1797	279	0.0222603	4.42525
Catterall W.A.	BRAIN	2363	21	12.551	375	662	2049	485	0.0495133	4.42489
Pfurtscheller G.	CS	2792	25	14.868	90	1081	2103	396	0.0125358	4.42405
Caspi A.	SOC	4112	29	15.769	34	1308	2015	250	0.0136187	4.42252
Facchetti A.	CHEM	3535	29	13.921	288	502	897	298	0.0574257	4.42218
Cohen J.	SOC	1920	11	9.02778	1618	1636	1842	85	0	4.42194
Balkwill F.R.	MED	2332	22	11.752	327	848	1937	256	0.00557461	4.42184
Van Genuchten M.T.	ENG	2032	15	11.6	867	963	1609	245	0.0314961	4.4216
Sabatini D.M.	MED	5230	37	14.0878	94	146	4039	139	0.0202677	4.42123
Brabec C.J.	CHEM	3712	28	11.879	75	939	2986	267	0.0449892	4.41933
Blochl P.E.	CHEM	2879	9	5.117	2418	2697	2806	76	0.000347343	4.41845
Clutton-Brock T.H.	BIO	2082	20	13.91	336	935	1453	305	0.111431	4.41789
Bork P.	BIO	7977	38	14.923	49	266	2251	445	0.00764699	4.41745
Wu G.	MED	2816	22	12.857	173	919	2198	388	0.314276	4.41611
Blair S.N.	HEALTH	5348	33	14.265	52	565	2181	549	0.053104	4.41604
Beutler B.	MED	2455	26	13.482	261	579	1585	335	0.014664	4.41512
Rajkumar S.V.	MED	4075	33	11.935	130	585	1619	456	0.0706748	4.4141
Mozaffarian D.	MED	6031	28	12.335	60	1204	1562	208	0.0162494	4.41342
Acemoglu D.	SOC	1541	18	13.75	321	1519	1525	169	0.0149254	4.41256
Dresselhaus M.S.	PHYS	5247	32	13.911	22	1147	2894	747	0.0211549	4.41232
Wiens J.J.	BIO	1531	21	15.837	285	936	1418	124	0.0711953	4.41231
Rao C.N.R.	CHEM	4208	24	14.918	30	1171	3948	1383	0.0361217	4.41115
Smyth G.K.	MED	3101	20	9.089	618	833	1607	123	0.0183812	4.41073
Logothetis N.K.	BRAIN	2317	23	13.942	235	749	1640	332	0.0366854	4.40997
Felsenstein J.	BIO	1353	14	12.667	1075	1116	1339	74	0	4.40944
Damasio A.R.	BRAIN	2426	27	14.391	207	461	1903	219	0.0136026	4.40904
Schluter D.	BIO	1743	23	15.823	363	585	1238	121	0.0212278	4.40824
Fukuzumi S.	CHEM	3331	20	13.954	130	848	2529	796	0.311918	4.40807
Benowitz N.L.	HEALTH	2289	20	13.4936	300	878	1561	619	0.100917	4.40737
Norskov J.K.	CHEM	5160	37	16.928	16	546	3606	468	0.0395349	4.40712
Shulman G.I.	MED	4807	37	14.661	113	154	2665	410	0.0318286	4.40633
Fidler I.J.	MED	2010	20	13.366	439	652	1623	672	0.0144279	4.40617
Van Os J.	BRAIN	4879	27	14.8998	57	704	2161	681	0.0946915	4.40536
Hunter T.	MED	2914	23	14.985	302	383	1557	480	0	4.4035
Van Der Aalst W.M.P.	CS	2165	21	13.1058	210	1097	1792	424	0.105312	4.4034
Travis W.D.	MED	3959	30	10.885	99	1131	1590	436	0.0343521	4.40336
Hench L.L.	HEALTH	1909	20	13.9786	348	789	1544	415	0.0267156	4.40246
Nielsen R.	BIO	3222	32	13.828	139	548	1321	180	0.0223464	4.40221
Murphy C.J.	CHEM	2924	30	15.1746	68	667	2283	183	0.0417237	4.40178
Bland J.M.	MED	3804	21	14.1833	19	3066	3528	276	0.00262881	4.39957
Fonarow G.C.	MED	4799	32	12.994	59	781	1768	709	0.120859	4.39945
Heaney R.P.	MED	2322	21	12.348	343	843	1457	461	0.0516796	4.39927
Rutgeerts P.	MED	5815	38	12.555	28	682	2671	766	0.0206363	4.39636
Deyo R.A.	HEALTH	3249	27	12.789	72	1219	1932	393	0.0126193	4.3956
Kalluri R.	MED	2892	24	12.245	128	941	2218	240	0.0197095	4.39548
Tour J.M.	CHEM	4162	31	15.883	104	179	3088	488	0.0370014	4.39513
Daniels S.R.	MED	4850	32	13.815	134	447	1057	548	0.0131959	4.39439
Strogatz S.H.	MATH	2913	18	11.053	413	553	2618	108	0	4.39438
Remuzzi G.	MED	5472	31	13.813	62	426	2387	1089	0.0520833	4.39375
Stanley H.E.	MATH	4926	30	14.508	75	254	3472	958	0.0330897	4.3935
Serruys P.W.	MED	9087	39	13.9723	7	744	4378	1896	0.102454	4.39346
Quigley H.A.	MED	2376	22	11.973	265	1041	1380	418	0.0319865	4.3921
Dang C.V.	MED	2419	28	11.784	293	532	1488	224	0.0376189	4.39151
Deisseroth K.	BRAIN	4433	39	13.299	97	227	2261	177	0.0487255	4.39124
Berridge M.J.	BRAIN	1489	18	13.867	468	1091	1174	238	0.00201478	4.3907
Chisti Y.	BIO	1778	17	10.95	791	865	1481	188	0.0466817	4.39018
Fehr E.	SOC	2560	28	14.8541	42	1408	2192	145	0.0230469	4.38979
Evans R.M.	MED	4364	33	14.842	101	186	2868	440	0.0151237	4.38894
Peng X.	CHEM	3192	30	15.596	58	504	2715	125	0.0056391	4.38869
Stice E.	SOC	1838	22	14.35	168	1201	1501	197	0.0582155	4.3884
Bard A.J.	CHEM	3513	23	17	93	351	3058	897	0.0637632	4.38715
Reich P.B.	BIO	3854	27	14.833	56	951	1709	405	0.0770628	4.38612
Hewitt G.M.	BIO	1483	17	11.642	859	864	1319	196	0.0155091	4.38518
Akaike H.	SOC	2026	8	8	2018	2018	2024	46	0	4.38494
Ho Y.-S.	ENG	2186	19	13.233	108	1853	2125	138	0.0297347	4.38466
Katsnelson M.I.	PHYS	5312	28	12.851	141	553	1072	432	0.0222139	4.38343
Li H.	BIO	4903	21	7.314	92	2729	2730	87	0.00367122	4.38269
Cohen S.	BRAIN	2354	18	11.808	182	1642	1877	162	0.00424809	4.38136
Lloyd-Jones D.M.	MED	5846	31	8.912	49	1604	1989	244	0.0126582	4.381
Nakamura S.	PHYS	2444	22	11.9798	219	820	1889	585	0.0936989	4.38098
Hughes T.J.R.	ENG	2377	23	14.8012	118	918	1728	301	0.0858225	4.37963
Smith Jr. S.C.	MED	9051	47	10.982	25	503	1991	441	0.00198873	4.37913
Pocock S.J.	MED	4824	35	11.979	87	454	1695	372	0.0068408	4.37894
Clark A.G.	BIO	4347	26	11.9963	184	558	1300	406	0.0149528	4.37823
Schwartz S.H.	SOC	1402	17	12.676	605	1021	1281	93	0.0256776	4.37813
Antzelevitch C.	MED	2592	25	12.729	177	667	1734	388	0.0949074	4.37756
Grubbs R.H.	CHEM	3462	25	15.369	146	234	2883	553	0.0384171	4.37743
Nicolaides K.H.	MED	3876	22	12.9241	156	380	3020	1170	0.0957172	4.37691
Connolly S.J.	MED	4733	35	9.222	27	1840	2660	333	0.0207057	4.37659
Kaelin Jr. W.G.	MED	1959	22	13.986	326	549	1484	199	0.0188872	4.37651
Di Marzo V.	MED	3181	22	13.935	159	579	1902	549	0.112543	4.37637
Rader D.J.	MED	4869	33	13.543	93	319	1816	616	0.0404601	4.37621
Cella D.	MED	4168	27	12.618	77	862	1732	574	0.043666	4.37615
Tononi G.	BRAIN	2322	25	14.705	166	572	1639	249	0.0710594	4.37605
Insel T.R.	BRAIN	1836	20	13.54	311	861	1388	291	0.00653595	4.37567
Scott J.F.	PHYS	2548	18	12.8102	351	603	1849	525	0.0459184	4.37539
Sawyers C.L.	MED	3651	32	10.991	203	266	2277	215	0.00958641	4.37445
Anderson M.J.	BIO	1783	16	9.463	738	1234	1563	85	0.0185081	4.37429
Mann J.J.	BRAIN	3399	24	13.1593	141	548	2014	624	0.0582524	4.37403
Balandin A.A.	PHYS	2312	19	10.942	271	1084	1900	257	0.0484429	4.37231
Stampfer M.J.	MED	9055	41	19.9294	13	307	1715	1063	0.0212038	4.37228
McGaugh J.L.	BRAIN	1940	22	13.961	367	476	1474	377	0.0365979	4.37224
Kyle R.A.	MED	4083	28	11.849	79	1077	1427	1287	0.0438403	4.37202
Beven K.	EARTH	1927	17	12.896	387	1028	1343	318	0.0659056	4.37089
Livermore D.M.	INFDIS	2346	22	12.825	308	671	1272	304	0.029838	4.37051
Wardle D.A.	BIO	2673	23	13.403	122	821	1962	216	0.0707071	4.36954
Kandel E.R.	BRAIN	2955	23	14.929	252	300	1741	544	0.0165821	4.36927
Talley N.J.	MED	3937	26	12.9927	91	697	1793	950	0.0482601	4.36892
Langlois D.	MED	3598	19	12.699	141	1037	1696	1957	0.0478043	4.36794
Voinnet O.	BIO	2032	24	13.885	275	484	1511	97	0.0334646	4.36742
Katon W.	HEALTH	3193	23	12.971	131	888	1501	530	0.0494832	4.36717
Pearson R.G.	CHEM	1112	16	14.5	773	827	1106	146	0	4.36699
Bray G.A.	MED	3175	23	10.74	316	748	1135	831	0.0182677	4.36639
Lefkowitz R.J.	MED	3822	29	15.292	92	243	2707	856	0.0347985	4.3663
Sun Y.	CHEM	2869	26	13.546	60	1422	1583	127	0.0170791	4.36571
Elliot A.J.	SOC	1823	23	14.943	140	1012	1435	127	0.0427866	4.36541
Svergun D.I.	CHEM	2412	20	11.403	324	713	1723	351	0.133914	4.36396
Bhatt D.L.	MED	4530	30	11.4	69	835	1696	620	0.0560706	4.36375
Levine R.	SOC	1493	23	15.5	270	598	1324	60	0.00401875	4.36334
Baraniuk R.G.	CS	2125	21	11.802	302	725	1691	328	0.0174118	4.36333
Trinchieri G.	INFDIS	2203	24	12.994	387	520	1013	399	0.012256	4.36183
Stephan D.W.	CHEM	2105	24	14.979	209	384	1924	323	0.195249	4.36145
Rice J.R.	ENG	1418	21	14.667	312	727	1348	189	0	4.36137
Yusuf S.	MED	2650	22	7.651	355	1297	1668	111	0.00150943	4.36122
Kantarjian H.	MED	8541	39	13.887	4	1306	3206	1605	0.0826601	4.36099
Elimelech M.	ENG	4058	31	20.893	26	247	3401	282	0.0628388	4.36093
Feinberg A.P.	MED	2301	24	12.426	202	640	1744	196	0.0173837	4.36058
Fama E.F.	SOC	1672	19	12.333	185	1658	1658	55	0.00119617	4.36045
Thuiller W.	BIO	2982	29	13.539	106	628	1436	179	0.0462777	4.3594
Elad M.	CS	2699	24	13.7	141	736	1450	147	0.0181549	4.359
Deb K.	CS	2766	13	9.617	252	2130	2359	287	0.037961	4.35885
Lips P.	MED	2623	24	12.9816	255	530	1256	403	0.040793	4.35723
Chen C.-W.	ENG	1666	21	17.3595	279	598	976	173	0.364346	4.35689
Shleifer A.	SOC	3724	29	15.983	42	587	2073	100	0.013695	4.35626
Oxman A.D.	HEALTH	4241	32	10.7855	212	461	936	298	0.0240509	4.3559
Henikoff S.	BIO	3232	26	15.819	66	487	2324	293	0.0210396	4.35556
Schacter D.L.	BRAIN	2704	21	14.393	114	692	2192	333	0.0465976	4.35517
Cannon C.P.	MED	5498	35	11.7603	51	777	1258	721	0.0118225	4.35512
Sporns O.	BRAIN	2678	25	12.609	129	612	2116	128	0.0597461	4.35473
Legendre P.	BIO	2430	23	13.517	167	706	1514	224	0.0168724	4.35387
Andreasen N.C.	BRAIN	2117	21	12.544	253	842	1369	515	0.0387341	4.35371
Davis F.D.	SOC	2574	11	6.821	1220	1263	2524	32	0	4.35298
Helbing D.	MATH	1853	20	11.55	251	1122	1588	218	0.0480302	4.35237
MacKerell Jr. A.D.	CHEM	3334	21	11.994	76	1274	2283	267	0.0743851	4.35203
Karplus M.	CHEM	3860	22	14.713	87	353	3408	723	0.0134715	4.35169
Belytschko T.	ENG	3440	25	17.128	16	1187	3209	542	0.00813953	4.35066
Olfati-Saber R.	CS	1881	12	9.833	521	1854	1866	50	0	4.34969
Bullmore E.T.	BRAIN	5331	37	16.245	8	771	3106	463	0.0527106	4.34963
Zahra S.A.	SOC	1341	21	13.5	267	1067	1255	100	0.00447427	4.34959
Excoffier L.	BIO	2854	22	12.718	45	1737	2541	140	0.00805886	4.3494
Manolio T.A.	MED	3458	25	9.998	149	952	1540	265	0.0106998	4.34903
Lynch M.	BIO	1668	19	13.2733	294	962	1309	209	0.0377698	4.34859
Morris R.G.M.	BRAIN	1703	18	12.368	412	775	1495	236	0.0317087	4.34773
Akagi H.	CS	1805	19	13.583	273	713	1666	415	0.0454294	4.34755
Antman E.M.	MED	6504	44	9.978	34	682	1585	562	0.00922509	4.34703
Gubler D.J.	INFDIS	1737	20	14.526	426	560	1024	247	0.025331	4.34648
Stadtman E.R.	BIO	1894	20	14.247	273	573	1557	277	0	4.34646
Salzberg S.L.	BIO	6517	35	11.722	59	211	3237	226	0.00736535	4.34622
Stamatakis A.	BIO	2596	13	5.612	1121	1836	1962	108	0.0142527	4.34597
Giedd J.N.	BRAIN	2980	28	11.771	138	675	1367	211	0.0154362	4.34547
Yablonovitch E.	PHYS	1723	17	9.215	729	985	1450	320	0.00638421	4.34406
Cohen J.D.	BRAIN	4813	34	15.3263	22	379	3454	197	0.0110118	4.34365
Hyeon T.	CHEM	3960	31	14.43	67	216	3335	245	0.0181818	4.34352
Chapin III F.S.	BIO	4440	30	13.009	38	921	1703	321	0.0146396	4.34283
Coleman J.N.	CHEM	3268	26	10.98	79	852	2432	224	0.0489596	4.34252
Clapham D.E.	MED	1921	22	13.87	311	426	1522	243	0.0385216	4.34251
Mallat S.	CS	1784	12	8.667	912	1538	1674	77	0.00224215	4.34231
Kerbel R.S.	MED	2174	22	11.926	305	490	1747	380	0.0335787	4.34149
Camerer C.F.	SOC	1982	23	12.904	264	678	1176	132	0.0393542	4.34096
Slovic P.	SOC	1735	20	11.951	435	793	1092	210	0.00345821	4.33994
Barrett J.C.	MED	6108	32	8.928	40	1319	1788	577	0.00196464	4.33902
Varki A.	INFDIS	1787	18	13.7	428	532	1422	344	0.077784	4.33896
Schapira A.H.V.	BRAIN	2392	23	11.212	296	609	1358	425	0.0547659	4.33849
Pollak M.	MED	2486	24	12.2178	355	457	1053	384	0.034996	4.3381
Kalivas P.W.	BRAIN	2214	22	13.254	154	683	1842	373	0.0555556	4.33691
Faraone S.V.	BRAIN	5612	29	13.606	23	828	2300	960	0.10335	4.33661
Anderson K.C.	MED	6531	33	13.316	58	159	3281	934	0.0393508	4.33658
Cooper C.	MED	5819	33	13.779	26	599	1979	891	0.0465716	4.33612
Lindquist S.	BIO	2974	27	15.9178	107	241	2337	282	0.0309348	4.33606
Yates III J.R.	MED	6044	31	14.401	45	309	2160	870	0.0483124	4.33535
Tschopp J.	MED	5499	36	16.6987	24	192	3618	438	0.00509183	4.3352
Delley B.	PHYS	1546	14	9.016	1109	1152	1283	245	0.0129366	4.33511
Pearce J.A.	EARTH	1546	19	11.25	351	1178	1267	106	0.000646831	4.33451
Anderson J.L.	MED	5330	39	8.349	117	684	943	553	0.0114447	4.33435
Higgins E.T.	SOC	1352	20	13.976	415	634	1157	159	0.0798817	4.33367
Janiak C.	CHEM	1745	18	11.122	483	684	1593	245	0.0888252	4.3327
Blagosklonny M.V.	MED	1698	19	12.771	492	652	1049	236	0.195524	4.33263
Mann S.	CHEM	2327	22	12.957	227	402	2019	397	0.0412548	4.3317
Mulvaney P.	CHEM	2658	25	13.566	224	289	1687	226	0.0139202	4.33112
Fava M.	BRAIN	3293	25	11.067	141	612	1741	657	0.0318858	4.33034
Ron D.	MED	3963	32	13.875	37	429	2792	207	0.0217007	4.33018
Astruc D.	CHEM	2261	16	12.017	279	718	2180	337	0.0853605	4.33009
Bonventre J.V.	MED	3268	28	12.912	133	381	1582	417	0.0223378	4.32956
Stone G.W.	MED	5465	34	10.933	10	1586	3232	783	0.0713632	4.32956
Taylor S.E.	SOC	1664	20	14.694	179	933	1314	148	0.00721154	4.32944
Emanuel K.A.	EARTH	1300	18	14.767	514	636	983	183	0.0469231	4.32824
Livak K.J.	BIO	7462	11	5.017	70	5680	6574	64	0.000134012	4.32795
Barrett-Connor E.	MED	4771	24	12.945	103	528	1395	909	0.0253616	4.32711
Kishimoto T.	MED	3303	27	12.9925	174	255	1847	753	0.0438995	4.32698
Hall A.	MED	2254	22	13.66	265	327	1813	236	0.00177462	4.32668
Lipton S.A.	BRAIN	2831	25	12.543	180	394	1710	372	0.0409749	4.32662
Moss A.J.	MED	3664	27	10.1409	85	1103	1487	769	0.0338428	4.32623
Antonietti M.	CHEM	5656	36	20.3361	8	363	2973	543	0.0350071	4.32601
Kimura M.	BIO	1542	10	9	1321	1469	1541	92	0	4.3257
Jorm A.F.	HEALTH	2428	18	13.2067	242	828	1191	515	0.0502471	4.32565
Simon R.	MED	2204	23	12.6071	252	562	1236	431	0.0326679	4.32536
Korner C.	BIO	1672	18	13.829	359	618	1341	261	0.0747608	4.32515
Nicholson J.K.	CHEM	4238	29	13.982	21	877	2606	583	0.0394054	4.32496
Webster R.G.	INFDIS	4384	26	12.9497	59	519	2284	790	0.0437956	4.32482
Roger V.L.	MED	5625	25	8.741	28	2148	2687	267	0.0177778	4.32478
Gale P.A.	CHEM	1626	20	13.744	328	591	1278	200	0.0725707	4.32447
Bers D.M.	MED	2104	19	12.891	353	489	1471	394	0.0974335	4.32425
Shine R.	BIO	2372	16	11.983	312	614	2046	754	0.194772	4.32328
Cuervo A.M.	MED	3025	28	14.01	129	407	1253	159	0.0350413	4.32326
Dickson D.W.	BRAIN	6419	33	11.9161	86	351	1135	695	0.052812	4.32254
Khosla S.	MED	2582	25	12.884	129	632	1461	345	0.0441518	4.32181
Broderick J.P.	BRAIN	2961	25	10.716	187	702	1233	335	0.0324215	4.32116
Pardridge W.M.	CHEM	1457	16	13.138	517	658	1372	465	0.0370625	4.32075
Baltimore D.	INFDIS	3754	31	15.537	66	153	3365	667	0.01252	4.32074
Guengerich F.P.	MED	2306	16	10.9448	442	679	1595	841	0.0919341	4.31987
Kumar S.	BIO	9757	17	8.986	23	913	9486	127	0.00338219	4.31926
Geschwind D.H.	BRAIN	4453	30	12.8829	116	317	1261	327	0.0303166	4.31771
Druker B.J.	MED	3343	29	10.251	116	719	1391	375	0.0185462	4.31767
Moncada S.	MED	2933	24	14.173	47	838	2302	663	0	4.31754
Lande R.	BIO	1171	17	15.167	515	687	946	143	0.0153715	4.31665
Easton D.F.	MED	5829	34	10.964	79	363	1443	595	0.0435752	4.31654
Stratton M.R.	MED	6117	41	7.974	94	337	1818	278	0.00980873	4.31619
Klimov V.I.	CHEM	2101	24	12.938	148	579	1726	241	0.0880533	4.31594
Coleman R.E.	MED	2167	23	10.942	271	725	1175	404	0.0392247	4.31582
Thun M.J.	MED	7794	39	13.772	6	451	4789	493	0.0034642	4.31485
Loewenstein G.	SOC	2082	23	15.31	173	549	1087	188	0.0321806	4.31462
Breslau N.	HEALTH	1794	22	12.699	145	1086	1343	244	0.0167224	4.31424
Friederici A.D.	BRAIN	2018	19	13.529	239	587	1541	379	0.0753221	4.31408
Moller A.P.	BIO	2108	16	10.792	364	862	1635	621	0.101044	4.31355
Chertow G.M.	MED	3881	28	11.559	59	758	1772	394	0.0154599	4.31303
Peto R.	MED	5222	37	12.1	35	379	2247	495	0.0101494	4.31271
Karsenty G.	MED	3043	28	13.204	110	294	2171	282	0.0361485	4.31252
Paterson D.L.	INFDIS	3030	24	12.8408	116	597	1477	324	0.0293729	4.31114
Ronquist F.	BIO	4041	14	7.417	107	2370	3738	62	0.00321703	4.31043
Aurbach D.	ENG	2571	24	10.87	94	924	2103	420	0.0630105	4.31011
Appel L.J.	HEALTH	3969	31	9.944	105	663	1230	332	0.026707	4.3098
Lok A.S.F.	MED	2845	25	11.05	68	1059	2039	434	0.00949033	4.30973
Simberloff D.	BIO	1737	19	13.92	344	604	1043	213	0.0259067	4.30961
Pumera M.	CHEM	1511	16	13.6	432	649	1332	253	0.253475	4.30924
Royston P.	MED	1760	22	13.5155	260	636	1030	176	0.0204545	4.30907
Paus T.	BRAIN	2021	22	12.449	286	619	1033	204	0.0450272	4.30891
Holsboer F.	BRAIN	3879	25	12.8784	186	302	1242	789	0.0329982	4.30764
Sibai B.M.	MED	2418	18	12.258	255	735	1303	647	0.0235732	4.30755
Meltzer H.Y.	BRAIN	2659	21	12.955	173	614	1331	999	0.0549079	4.30656
Hortobagyi G.N.	MED	5543	31	12.905	90	216	1633	1129	0.0257983	4.30571
Nel A.E.	MED	3102	25	9.71	69	1032	2527	214	0.0596389	4.30539
Wise R.A.	BRAIN	1238	19	13.41	447	666	1045	254	0.052504	4.305
Schubert U.S.	CHEM	4128	25	15.3925	56	217	3597	1117	0.114826	4.30493
Singer W.	BRAIN	2315	23	13.855	211	313	1655	394	0.0319654	4.30382
McKay G.	ENG	2817	22	15.833	88	327	2560	345	0.0102946	4.30313
Van Essen D.C.	BRAIN	2337	23	12.332	194	573	1290	183	0.0440736	4.30284
Liu Y.-J.	INFDIS	3023	29	12.749	152	254	1655	245	0.00529276	4.30239
Carrera E.	ENG	1245	18	13.352	401	837	1022	234	0.33012	4.30236
Jellinger K.	BRAIN	1692	18	12.801	473	693	850	774	0.0472813	4.3011
Poldrack R.A.	BRAIN	1995	23	13.896	194	465	1346	161	0.0185464	4.30108
Van De Walle C.G.	PHYS	1843	19	12.798	248	609	1585	311	0.0737927	4.30087
Welton T.	CHEM	1754	16	8.563	784	785	1496	110	0.0171038	4.30025
McCrae R.R.	SOC	1842	23	13.737	92	942	1584	194	0.0119435	4.29978
Knothe G.	ENG	914	18	14.5	515	794	874	100	0.0492341	4.29937
Tabas I.	MED	2232	22	12.25	217	516	1445	202	0.0174731	4.29934
Ricklefs R.E.	BIO	1621	18	12.391	393	692	1155	290	0.0481184	4.29906
Go A.S.	MED	7228	34	9.053	12	1694	2300	254	0.0174322	4.29846
Schatz G.C.	CHEM	5030	31	16.554	62	134	2111	742	0.0335984	4.29831
Zeuzem S.	MED	5763	31	11.2632	36	595	1916	716	0.0381746	4.2977
Von Heijne G.	BIO	3381	22	13.736	229	273	1270	299	0.0150843	4.29679
Aebersold R.	BIO	6180	38	16.398	7	357	3707	652	0.0480583	4.29616
Dixon R.A.	BIO	2789	23	13.075	101	578	1718	473	0.0344209	4.2949
Draine B.T.	PHYS	1713	22	12.777	223	749	1060	167	0.0461179	4.2946
Green M.F.	BRAIN	2128	22	10.8172	207	826	1278	274	0.0474624	4.29364
Davies M.J.	MED	1826	19	14.314	249	512	1315	526	0.0180723	4.29269
Zheng Y.-F.	EARTH	1887	23	13.936	171	703	970	300	0.1823	4.29245
Hernquist L.	PHYS	2961	24	15.948	145	201	1713	364	0.0773387	4.29136
Moskovits M.	CHEM	1697	18	10.977	460	601	1367	294	0.0253388	4.29121
Rice-Evans C.	MED	2908	22	10.945	66	956	2581	228	0	4.2907
Marik P.E.	MED	1505	17	12.562	233	1110	1334	443	0.020598	4.2899
Camm A.J.	MED	6179	36	9.96048	16	1064	2065	1126	0.0106813	4.2897
Haykin S.	CS	1567	12	8.7	952	1131	1484	314	0.00319081	4.28951
Nusse R.	MED	2534	24	13.827	146	280	2005	197	0.00789266	4.28925
Corrigan P.W.	HEALTH	1548	20	12.594	196	983	1227	287	0.0749354	4.28894
Snyder S.H.	BRAIN	3756	28	15.51	67	165	2823	1196	0.0266241	4.28852
Rex D.K.	MED	2276	23	10.763	128	933	1539	448	0.0575571	4.28823
Jin R.	CHEM	2186	23	12.458	135	556	1759	117	0.105215	4.28759
Ransohoff R.M.	BRAIN	2641	23	13.534	124	488	1477	356	0.0162817	4.28757
Charney D.S.	BRAIN	4340	27	14.213	89	197	2023	643	0.009447	4.28667
Armand M.	ENG	3209	21	10.026	73	1142	2328	220	0.00810221	4.28634
Califf R.M.	MED	5971	33	11.211	46	317	2158	1309	0.0289734	4.28606
Costerton J.W.	INFDIS	2954	19	11.766	89	949	2035	457	0.00338524	4.28603
Surh Y.-J.	MED	1792	18	13.086	261	573	1506	289	0.0139509	4.28576
Cook N.R.	MED	2796	26	11.875	182	525	907	289	0.0228898	4.28567
Nie S.	CHEM	3846	30	14.406	14	688	3258	164	0	4.28546
Bakker A.B.	SOC	2485	23	14.86	61	926	1316	199	0.0732394	4.28513
Emery P.	MED	6033	36	11.968	28	460	1689	889	0.0402785	4.28505
Blaser M.J.	MED	2815	23	12.689	147	410	1588	636	0.026643	4.28437
Kanwisher N.	BRAIN	1957	23	14.933	97	526	1782	156	0.0143076	4.28427
Pyykko P.	CHEM	1173	16	12.18	539	874	1033	245	0.00426257	4.28398
Brown J.H.	BIO	2491	24	12.924	110	661	1286	251	0.00682457	4.28368
Arnsten A.F.T.	BRAIN	1271	20	13.924	303	616	1105	124	0.0479937	4.28356
Tucker C.J.	EARTH	2127	21	10.908	293	694	1036	218	0.0164551	4.28348
Baldocchi D.D.	BIO	2510	25	11.22	221	596	884	234	0.0282869	4.28312
Oberdorster G.	MED	1971	20	9.917	206	1148	1358	204	0.0111618	4.2824
Wong T.Y.	MED	5112	27	12.888	19	825	2451	976	0.224178	4.28209
Mayberg H.S.	BRAIN	2198	29	10.5742	178	573	1099	170	0.0245678	4.28207
Zlokovic B.V.	BRAIN	1759	20	11.681	337	471	1465	253	0.12166	4.28156
Shane S.	SOC	1218	17	13.533	343	855	1079	79	0.00574713	4.28154
Bush A.I.	BRAIN	2666	27	12.654	147	311	1523	259	0.0810203	4.28064
Barro R.J.	SOC	966	17	13.5	462	871	962	81	0.0238095	4.28062
Hyman B.T.	BRAIN	5221	32	13.357	44	289	1830	569	0.0423291	4.28057
Fahrig L.	BIO	1411	18	11.81	457	652	1131	133	0.0474841	4.28035
Rush A.J.	BRAIN	3911	28	10.364	53	867	1655	671	0.037842	4.28031
Barkley R.A.	BRAIN	1309	17	11.963	408	921	1051	186	0.00763942	4.28018
Hameed B.H.	ENG	1907	21	16	87	594	1765	182	0.0571578	4.27993
Lipton R.B.	BRAIN	3770	25	14.872	30	651	2098	684	0.0795756	4.27988
Tinetti M.E.	BRAIN	1670	20	11.801	175	985	1389	171	0.00898204	4.2797
Barsalou L.W.	BRAIN	1092	16	12.676	652	719	955	66	0.0302198	4.2796
Despres J.-P.	MED	2986	22	10.942	144	693	1375	629	0.0720027	4.27957
Zhang Y.	BIO	1513	18	12.1083	346	622	1384	113	0.0674157	4.27907
Fauci A.S.	INFDIS	3342	24	12.923	89	323	2417	1046	0.0194494	4.27897
Stoddart J.F.	CHEM	4307	31	15.539	86	100	2286	849	0.0986766	4.27845
Sullivan P.F.	BRAIN	2894	24	11.889	154	629	962	331	0.0466482	4.27823
Goldhaber S.Z.	MED	2800	25	11.4058	121	544	1503	519	0.0275	4.27714
Lewis N.S.	CHEM	2420	19	10.872	215	580	1779	375	0.0752066	4.27571
Dickinson E.	CHEM	1109	15	14.7	505	700	954	340	0.0739405	4.27551
Steriade M.	BRAIN	1327	19	12.9	252	797	1248	294	0	4.27549
Gaston K.J.	BIO	2715	22	11.793	117	552	1884	480	0.0375691	4.2753
Craig A.D.	BRAIN	1083	13	11.286	916	950	1006	48	0.0120037	4.27489
Pollard T.D.	INFDIS	1787	19	13.105	188	632	1545	351	0.034695	4.27469
Tuomilehto J.	MED	7457	39	11.67	13	583	1893	981	0.0253453	4.27415
Ramsey C.B.	EARTH	2428	17	8.903	618	753	907	163	0.0539539	4.27393
Schwartz P.J.	MED	3035	25	11.756	97	673	1264	493	0.0889621	4.27375
Mayer R.E.	SOC	1255	19	13.6	273	734	1124	209	0.0119522	4.27332
Shahidi F.	CHEM	2253	20	15.11	71	652	2048	489	0.0510431	4.27325
Fauser B.C.J.M.	MED	2285	23	10.778	200	592	1312	370	0.0389497	4.27319
Porter M.E.	SOC	1109	16	12.167	505	894	1033	57	0.00450857	4.27318
May R.M.	BIO	1716	21	14.9036	217	400	1252	303	0.00932401	4.27309
O'Doherty J.P.	BRAIN	2205	27	13.041	118	555	1094	115	0.0376417	4.27278
Krum H.	MED	3332	26	9.774	164	605	1069	460	0.0528211	4.27239
Ridley A.J.	MED	1824	17	11.902	256	712	1535	196	0.0307018	4.27236
Hutmacher D.W.	HEALTH	1956	19	11.486	313	571	1251	289	0.0807771	4.27228
Hutchings G.J.	CHEM	2580	22	11.553	167	350	2214	610	0.106589	4.27206
Fenech M.	HEALTH	1476	18	10.799	402	761	1222	217	0.0758808	4.27135
Bradley M.M.	BRAIN	1774	22	11.08	300	704	915	118	0.0248027	4.27102
Blair R.J.R.	BRAIN	1232	20	14.983	311	521	960	128	0.0665584	4.27068
McGorry P.D.	BRAIN	2955	25	11.866	113	433	1646	528	0.0937394	4.27064
Levin S.A.	BIO	1898	20	12.764	292	417	1286	284	0.0263435	4.27057
Thompson S.G.	MED	5418	27	12.953	38	381	2189	345	0.00996678	4.26941
Prior R.L.	CHEM	2678	25	13.817	37	721	2315	232	0.00373413	4.26912
Inouye S.K.	BRAIN	1861	22	11.826	149	768	1400	171	0.0370768	4.26906
Kennedy J.	CS	3950	10	6.833	143	2844	3863	29	0	4.26903
Molnar P.	EARTH	1779	21	13.506	135	751	1300	243	0.024733	4.26872
Mannucci P.M.	MED	3009	19	11.2703	168	521	1781	1225	0.0574942	4.26863
Shevach E.M.	INFDIS	1788	22	12.519	310	381	1166	406	0.0128635	4.26762
Davis R.J.	MED	2906	23	13.822	204	219	1404	374	0.0182381	4.26724
Zanchetti A.	MED	3559	23	8.48027	192	363	2549	936	0.0820455	4.26719
Reetz M.T.	CHEM	1528	16	11.7	244	1064	1433	405	0.0890052	4.26688
Ceriello A.	MED	1990	20	11.288	263	766	969	371	0.0271357	4.26649
Rogers J.A.	CHEM	4412	31	12.902	21	424	3209	581	0.0591568	4.26638
Smith D.R.	PHYS	4586	29	12.813	9	1149	3037	311	0.0290013	4.26624
Burton D.R.	INFDIS	3842	32	11.296	51	525	1533	418	0.0707965	4.26605
Baker D.	BIO	3925	31	14.972	57	153	2442	380	0.0598726	4.26576
Devarajan P.	MED	2669	28	12.208	210	264	1079	195	0.0318471	4.26566
Marks T.J.	CHEM	5188	32	16.889	29	102	3869	1014	0.0730532	4.26537
Walsh C.T.	BIO	2644	18	12.381	187	415	1945	733	0.0540847	4.26528
Gonzalez F.J.	MED	4465	25	13.9831	98	207	1693	902	0.049944	4.26504
Loscher W.	BRAIN	1725	19	12.975	187	698	1355	637	0.0765217	4.26484
Suslick K.S.	CHEM	1819	21	13.4845	138	535	1702	273	0.057724	4.26466
Anderson P.W.	PHYS	1158	16	12.417	538	712	1013	244	0.000863558	4.26366
Deeks S.G.	INFDIS	2894	27	10.954	148	478	1098	325	0.0691085	4.26307
Corbetta M.	BRAIN	2933	27	10.6808	41	1075	1950	142	0.0361405	4.26288
Sandelowski M.	HEALTH	1049	14	11.533	720	919	997	152	0.00762631	4.26242
Tomasello M.	BRAIN	2456	21	14.857	58	540	2397	378	0.0985342	4.26234
Kollef M.H.	MED	2127	21	11.384	151	593	1809	443	0.0305595	4.26232
Hawker C.J.	CHEM	3654	26	13.604	34	579	2077	451	0.0290093	4.26139
Wyman C.E.	BIO	2117	23	14.404	143	332	1540	210	0.0930562	4.26097
Albert R.	BIO	3649	17	9.552	53	1488	3060	92	0.0183612	4.26082
Pollard J.W.	MED	2404	23	10.616	280	295	1642	196	0.00831947	4.26049
De Lange T.	MED	1659	22	13.504	259	287	1559	132	0.0247137	4.26036
Brenner H.	MED	3807	23	11.9896	44	813	1926	779	0.104282	4.26024
Petri M.	MED	3212	25	10.445	147	542	1136	449	0.0566625	4.25973
Wilczek F.	PHYS	1408	20	14.1667	290	369	1340	312	0.00710227	4.25893
Altieri D.C.	MED	1611	19	12.982	338	381	1352	207	0.0260708	4.25881
Evans A.C.	BRAIN	5646	39	17.262	34	70	2533	538	0.0402055	4.25867
Blackburn E.H.	MED	1697	21	12.0744	318	431	1171	253	0.0618739	4.25858
Pascual-Leone A.	BRAIN	4572	31	15.465	10	575	2753	534	0.0358705	4.25849
Cuijpers P.	HEALTH	2359	22	12.904	82	867	1322	338	0.0915642	4.25754
Hutchinson J.W.	ENG	2452	21	14.85	112	338	1843	308	0.0110114	4.25713
Scrosati B.	ENG	3285	22	12.702	103	395	1751	415	0	4.25705
Holt R.D.	BIO	2108	21	13.759	178	469	1129	202	0.0151803	4.25655
Hanauer S.B.	MED	3028	29	10.4983	108	551	1135	465	0.0155218	4.25645
Berwick D.M.	HEALTH	1199	18	12.636	375	747	949	246	0	4.25635
Springer T.A.	INFDIS	2264	20	13.3	215	272	1821	503	0.0388693	4.25597
Price C.J.	BRAIN	1932	21	12.3323	205	518	1261	245	0.0336439	4.25597
Wazwaz A.-M.	MATH	1014	12	11.5	904	963	1008	340	0.167653	4.25593
Issa J.-P.J.	MED	2600	25	11.903	144	342	1579	274	0.0157692	4.25579
Bredas J.L.	CHEM	4026	26	13.983	28	556	2126	861	0.0402385	4.25577
Cummings S.R.	MED	4758	30	12.673	12	833	2658	528	0.0241698	4.25573
Bax A.	BRAIN	2818	22	14.796	56	397	2560	399	0.0173882	4.25573
Bader R.F.W.	CHEM	1123	16	12.117	455	816	1069	157	0.0276046	4.25552
Haldane F.D.M.	PHYS	901	15	13.75	620	727	879	101	0.00443951	4.25474
Goldberg A.L.	BIO	2915	25	13.6	127	199	1973	387	0.0469983	4.25466
Wenzel S.E.	MED	2339	24	9.934	220	548	1177	253	0.0461736	4.25464
Glover G.H.	BRAIN	3176	29	14.246	91	350	921	345	0.0116499	4.25407
Pedrycz W.	CS	1713	17	12.81	267	610	1267	832	0.0303561	4.25395
Goadsby P.J.	BRAIN	2295	21	11.609	141	522	1805	613	0.0605664	4.25378
Cullen B.R.	INFDIS	1699	23	14.069	228	239	1608	283	0.0247204	4.25342
Lassmann H.	BRAIN	2894	25	11.529	147	351	1434	556	0.0317899	4.25316
Bellomo R.	MED	4608	28	11.8421	22	850	1951	879	0.0722656	4.25221
Kahn C.R.	MED	4455	31	14.9564	60	105	2632	708	0.0103255	4.25168
Diez Roux A.V.	HEALTH	2265	20	12.846	277	541	716	251	0.0671082	4.2514
Portner H.O.	BIO	1544	17	12.868	281	658	1184	244	0.111399	4.2514
Nocera D.G.	CHEM	2861	25	13.679	139	152	2290	345	0.0845858	4.25108
Simopoulos A.P.	HEALTH	919	13	12.333	822	892	894	149	0.0272035	4.25095
Reik W.	MED	2615	27	10.415	127	444	1554	197	0.0256214	4.25063
Javitt D.C.	BRAIN	2010	21	12.865	187	491	1202	271	0.059204	4.25046
Dorenbos P.	PHYS	1270	15	14.067	526	617	803	334	0.138583	4.25043
Hawking S.W.	PHYS	1079	16	12.833	488	665	1034	125	0.00370714	4.24934
Strachan D.P.	MED	4636	32	9.04066	228	342	603	390	0.0168248	4.2489
Bejan A.	ENG	1409	14	12	395	777	1340	517	0.234209	4.24882
Schulz K.F.	MED	4213	31	12.485	17	1102	1424	293	0.00332305	4.24833
Cloninger C.R.	BRAIN	1971	20	10.8755	278	693	944	309	0.029934	4.24833
Zhang S.	CHEM	1691	21	12.737	244	450	1176	162	0.00709639	4.24819
Prentice R.L.	MED	2651	25	9.793	197	581	981	326	0.0328178	4.24791
Bridgwater A.V.	ENG	1342	18	11.253	437	647	1039	115	0.0394933	4.24775
Ebbesen T.W.	CS	3545	24	11.851	31	776	2589	234	0.0067701	4.24725
Glaeser E.L.	SOC	1339	21	15.367	95	941	1144	111	0.0224048	4.24702
Zurek W.H.	PHYS	1253	15	12.708	502	553	1199	151	0.0399042	4.2463
Kollman P.A.	CHEM	3610	23	11.132	83	349	2619	422	0	4.24608
Manthiram A.	ENG	2311	24	16.542	88	212	2062	468	0.0926006	4.24598
Lord C.	SOC	3390	26	11.714	32	1028	1668	211	0.0498525	4.24567
Ohno H.	PHYS	2392	22	9.076	275	491	1411	499	0.0610368	4.24535
Callaway R.M.	BIO	1975	23	11.976	123	613	1429	191	0.0455696	4.24527
Buchwald S.L.	CHEM	4509	30	21.133	13	121	4423	414	0.031049	4.24526
Costanza R.	SOC	2234	20	10.589	139	1014	1228	193	0.00984781	4.24508
Pommier Y.	MED	2579	18	11.389	197	486	1631	587	0.0670803	4.24478
Kahn S.E.	MED	2506	23	9.879	151	714	1266	292	0.0219473	4.24467
Lupski J.R.	MED	3120	26	11.968	113	274	1742	540	0.0849359	4.24432
Young R.A.	MED	3935	34	10.859	104	121	2497	230	0.0111817	4.24425
Malenka R.C.	BRAIN	3008	25	15.969	38	386	2051	236	0.0129654	4.24374
Murphy M.P.	MED	2028	20	10.717	335	497	1041	279	0.0128205	4.24262
Van Cutsem E.	MED	5766	35	9.937	9	1374	2041	441	0.0227194	4.24258
Adger W.N.	SOC	1293	18	10.875	378	818	1023	87	0.00850735	4.24224
Braak H.	BRAIN	3013	27	13.529	7	2060	2564	336	0.0384998	4.24213
Bunzli J.-C.G.	CHEM	1850	16	10.893	283	727	1419	278	0.0983784	4.24186
Dimmeler S.	MED	4169	32	13.356	15	489	2774	371	0.0223075	4.24184
Birbaumer N.	BRAIN	3526	27	12.895	67	362	1498	535	0.0813953	4.24182
White H.D.	MED	4529	32	9.97179	71	353	1503	767	0.0304703	4.24142
Lakowicz J.R.	CHEM	1928	17	11.759	214	653	1471	705	0.0321577	4.24115
Laird P.W.	MED	3826	25	9.853	220	309	1068	160	0.0159435	4.24025
Kim V.N.	BIO	2148	21	9.277	200	558	1911	66	0.00232775	4.23951
Elledge S.J.	MED	4449	34	15.352	41	95	2937	282	0.00651832	4.23896
Grace A.A.	BRAIN	1774	21	14.351	148	382	1518	230	0.0704622	4.23883
Giannelis E.P.	CHEM	1888	23	13.853	203	236	1499	255	0.034428	4.23838
Henrissat B.	BIO	4144	32	10.226	99	329	1127	326	0.0246139	4.23829
Lakatta E.G.	MED	3796	26	11.639	110	344	1187	623	0.0524236	4.23823
Russell T.P.	CHEM	3893	27	14.8218	63	157	2297	621	0.0703827	4.23802
Reid I.R.	MED	2212	21	10.319	170	619	1490	424	0.0655515	4.23776
Flier J.S.	MED	2940	28	13.985	101	159	1934	296	0.00102041	4.23755
Sontag E.D.	CS	1361	19	12.583	359	520	957	360	0.0242469	4.23742
Lukin M.D.	PHYS	3241	29	13.146	61	249	2041	300	0.0401111	4.23661
Seligman M.E.P.	SOC	1557	18	13.374	144	724	1498	159	0.000642261	4.23589
DeLong E.F.	BIO	1744	22	12.205	198	416	1387	157	0.00917431	4.23588
Running S.W.	EARTH	3019	26	13.69	86	262	1634	241	0.0162305	4.23562
Zhang L.	CHEM	2920	22	12.691	52	718	1773	1087	0.065411	4.23493
Holtzman D.M.	BRAIN	4235	29	13.862	42	262	1892	398	0.0453365	4.2348
Chen G.	MATH	4763	31	18.8833	6	389	3018	1038	0.0560571	4.23475
Blennow K.	BRAIN	4181	26	11.086	51	590	1531	685	0.115044	4.23458
Fulda S.	MED	1697	18	12.331	198	761	1129	245	0.118444	4.23401
Zettl A.	PHYS	3168	27	11.917	159	172	1616	418	0.0145202	4.23363
Hausdorff J.M.	BRAIN	2197	22	12.938	99	616	1299	185	0.0864816	4.23341
Naatanen R.	BRAIN	1954	18	11.951	131	761	1647	379	0	4.23333
Hunter C.A.	CHEM	2333	20	10.6635	179	661	1225	369	0.0304329	4.23329
Saper C.B.	BRAIN	2398	25	12.871	90	480	1300	333	0.0166806	4.2327
MacDiarmid A.G.	CHEM	1858	22	12.345	211	405	1179	535	0	4.23268
Lang F.	MED	3639	25	12.49	40	441	2396	1100	0.480627	4.23238
Kanatzidis M.G.	CHEM	3493	23	11.861	105	201	2760	827	0.140567	4.23215
Dekker C.	PHYS	2361	25	12.9952	157	175	1995	218	0.0105887	4.23195
Ternes T.A.	ENG	1895	21	11.1722	194	560	1283	139	0.0131926	4.23159
Valiev R.Z.	ENG	2296	20	10.788	90	1015	1585	683	0.0718641	4.23135
Liaw Y.-F.	MED	2098	20	10.7258	140	815	1375	484	0.0290753	4.23126
Zhang Z.	CS	1224	12	9.25	909	972	1128	178	0.00571895	4.23064
Diener H.-C.	BRAIN	5262	28	9.89068	47	654	1312	1500	0.0374382	4.23058
Yu J.	CHEM	4865	36	21.522	0	1858	2323	329	0.099075	4.23055
Kenyon C.	MED	1435	19	12.519	279	424	1393	123	0.0125436	4.23052
Giorgi F.	EARTH	1827	21	12.6796	137	671	1142	222	0.0394089	4.2305
Delmas P.D.	MED	3754	26	11.955	77	328	1594	653	0.00559403	4.23044
Wang J.	CS	3505	26	10.984	43	718	1746	1482	0.00684736	4.23028
Coey J.M.D.	PHYS	1606	17	11.383	207	809	1429	651	0.0224159	4.23019
Rosendaal F.R.	MED	3424	24	12.782	97	316	1410	738	0.0508178	4.22965
Rousset F.	BIO	1467	13	8.452	816	904	1200	134	0.0109066	4.22958
Glass C.K.	MED	4140	34	14.104	14	506	1937	287	0.02343	4.22893
Feringa B.L.	CHEM	3071	21	14.824	84	236	2219	650	0.0608922	4.22861
Collins J.J.	MED	3589	31	15.2773	19	347	2378	412	0.0181109	4.22807
Gordon J.I.	MED	7160	40	14.632	21	50	5040	467	0.0101955	4.22763
Allen F.H.	CHEM	1571	12	6.51	887	1382	1464	137	0.0140038	4.22763
Roux B.	CHEM	3113	20	13.783	137	272	1493	292	0.0803084	4.22729
Hanski I.	BIO	1406	17	11.0393	312	742	1205	220	0.0896159	4.22716
Hollis B.W.	MED	2587	22	12.535	194	467	734	296	0.0529571	4.22704
Owen A.M.	BRAIN	2166	23	11.508	98	639	1475	219	0.0623269	4.22658
Bouchard C.	MED	3732	24	10.995	83	393	1749	874	0.0200965	4.22655
Suresh S.	ENG	1806	22	13.085	173	332	1489	312	0.0105205	4.22644
Higgins J.P.T.	HEALTH	6165	28	11.858	1	3296	3884	159	0.00746148	4.22637
Akiskal H.S.	BRAIN	2426	19	11.941	132	572	1473	518	0.122836	4.22582
Auwerx J.	MED	4042	30	14.526	51	137	2363	410	0.0351311	4.22566
Dahn J.R.	ENG	3241	25	15.593	29	288	3047	526	0.0484418	4.22534
Deary I.J.	HEALTH	3146	22	11.769	69	652	1487	854	0.149396	4.22468
Saver J.L.	BRAIN	2896	24	11.251	129	417	1212	397	0.0559392	4.22394
Langdon T.G.	ENG	2975	20	13.829	135	156	2688	742	0.0484034	4.22373
Polyak K.	MED	3022	26	11.065	76	551	1339	156	0.00694904	4.22373
O'Keeffe M.	CHEM	5470	33	10.9576	49	562	709	309	0.0122486	4.22366
Thase M.E.	BRAIN	3295	25	10.163	132	461	1110	683	0.0367223	4.22342
Shi Y.	MED	1868	20	11.226	194	484	1532	143	0.017666	4.22324
Xu H.-K.	MATH	999	16	13.333	496	547	939	123	0.013013	4.22274
Hecht S.S.	MED	1597	15	11.631	385	607	1141	673	0.142142	4.2224
Schlessinger J.	MED	2566	22	10.371	246	318	1326	497	0.00311769	4.22229
Wing R.R.	HEALTH	2639	26	11.861	54	696	1417	461	0.0454718	4.22191
Gabrilovich D.I.	MED	2234	26	11.206	51	726	1962	171	0.0398389	4.2219
Monaghan J.J.	ENG	951	14	11.583	656	813	919	76	0.0189274	4.2217
Scuseria G.E.	CHEM	3497	23	13.951	68	299	1714	418	0.0540463	4.22103
George S.M.	PHYS	1903	21	10.698	276	355	1412	366	0.0825013	4.22082
Cleeman J.I.	MED	3406	17	3.808	1076	1078	1114	54	0	4.21991
Yao Y.	CS	853	17	14.25	465	639	717	239	0.0644783	4.21971
Duarte C.M.	BIO	2725	23	12.244	110	487	1098	450	0.0895413	4.21949
Noyori R.	CHEM	1789	21	11.851	132	524	1672	302	0.0162102	4.21923
Bartlett J.G.	MED	2167	21	11.008	222	454	1115	575	0.00692201	4.21917
Ferrari M.	ENG	1835	19	11.118	342	363	1256	317	0.200545	4.21893
Flaherty K.T.	MED	4222	26	9.136	54	1004	1159	166	0.0383704	4.21874
Moran N.A.	BIO	1623	20	13.86	159	463	1259	186	0.0887246	4.21847
Keasling J.D.	BIO	2498	25	12.773	145	175	1882	325	0.0576461	4.21814
Antolini E.	ENG	924	16	13.417	400	803	808	108	0.0205628	4.2181
Le Bihan D.	BRAIN	1688	21	11.5421	194	682	941	242	0.0148104	4.21747
Penuelas J.	BIO	2767	23	14.669	31	753	1605	392	0.164077	4.2172
Vallet-Regi M.	HEALTH	2160	19	12.46	90	691	1672	466	0.110648	4.21654
Krieger N.	HEALTH	1093	15	13	345	812	970	199	0.0329369	4.21597
Somorjai G.A.	CHEM	3252	25	11.995	52	341	2505	964	0.051353	4.21588
Spaide R.F.	HEALTH	1707	21	11.944	143	631	1256	282	0.0474517	4.21561
Lees A.J.	BRAIN	5089	30	12.8183	36	241	1910	891	0.0200432	4.21531
Wolpert D.M.	BRAIN	1943	24	13.992	51	642	1600	167	0.0205867	4.21495
Iadecola C.	BRAIN	2005	19	11.3448	177	578	1317	269	0.0608479	4.21481
Badylak S.F.	MED	2094	20	11.282	140	571	1490	284	0.10936	4.21477
Korsmeyer S.J.	MED	3628	30	13.882	52	139	2568	345	0	4.21471
Sampson R.J.	SOC	1398	17	12.833	121	1127	1292	75	0.00715308	4.21383
Davis M.	BRAIN	1677	19	12.518	180	509	1348	216	0.0101371	4.21376
Lewis K.	INFDIS	1318	21	12.38	345	388	929	96	0.0379363	4.21347
Fombonne E.	SOC	2079	24	10.477	306	437	687	226	0.020202	4.21334
Leydesdorff L.	SOC	1253	16	12.6167	251	737	1208	251	0.219473	4.21311
Poulin R.	BIO	1399	15	12.1722	358	609	1137	445	0.158685	4.21308
Tropp J.A.	CS	1543	13	8.65	393	1172	1532	54	0.000648088	4.21254
Yang X.-S.	CS	1000	16	12.25	434	806	819	158	0.206	4.21247
Duffau H.	BRAIN	1607	21	12.36	194	544	992	275	0.240199	4.21212
Whittingham M.S.	ENG	1208	16	10.95	515	567	1084	225	0.0206954	4.21211
Zur Hausen H.	MED	1324	14	10.9555	566	639	1048	357	0	4.21177
Woosley S.E.	PHYS	1881	21	12.995	103	642	1233	243	0.0318979	4.21175
Grimes C.A.	ENG	3328	30	13.387	62	128	2690	359	0.00180288	4.21147
Kupfer D.J.	BRAIN	4172	25	12.678	51	237	2420	1040	0.0172579	4.21143
Eichenbaum H.	BRAIN	1432	19	13.833	180	494	1221	215	0.0607542	4.21124
Wardle J.	MED	2701	22	13.891	39	598	1963	479	0.0385043	4.21104
Speakman J.R.	BIO	1635	19	12.525	162	601	1266	377	0.237309	4.21092
Jackson S.P.	MED	2793	26	14.495	45	317	1949	238	0.0136054	4.21081
Blaabjerg F.	CS	3562	27	14.078	15	566	2604	728	0.0864683	4.21042
Nelson J.K.	PHYS	2671	24	13.543	142	240	1135	369	0.05541	4.21033
Blasco M.A.	MED	2266	23	12.6927	162	274	1312	226	0.0454545	4.21033
Kuller L.H.	MED	5220	31	12.1759	39	327	1256	1138	0.0256705	4.20932
Happe F.	SOC	1491	21	12.771	220	573	788	162	0.0140845	4.20895
Thrun S.	CS	1788	22	12.539	135	458	1324	237	0.00279642	4.20866
MacMillan D.W.C.	CHEM	1924	25	15.9	128	132	1904	104	0.0405405	4.20848
Schrock R.R.	CHEM	1684	16	12.819	280	524	1047	543	0.130048	4.20813
Weigel D.	BIO	3919	31	14.6459	29	232	1969	272	0.0178617	4.20811
Brunger A.T.	BIO	1753	16	9.991	241	845	1364	237	0.0330861	4.20764
Falkowski P.G.	BIO	2252	22	11.678	83	534	1798	253	0.0204263	4.20742
Sun D.-W.	BIO	1640	19	14.867	170	390	1155	334	0.404268	4.20716
Epstein J.I.	MED	3025	21	10.724	85	604	1588	832	0.0575207	4.20701
Halestrap A.P.	MED	1387	20	12.547	207	540	1094	217	0.07354	4.20683
Scherer P.E.	MED	3107	27	14.578	55	214	1856	274	0.0453814	4.20665
Bruix J.	MED	4993	30	10.32	4	1488	4101	265	0.0148207	4.20638
Crawley J.N.	BRAIN	1751	22	13.74	176	310	1172	321	0.0816676	4.20623
Case D.A.	CHEM	3250	22	11.96	51	480	2173	234	0.0169231	4.20575
Eysenbach G.	HEALTH	928	15	12.926	436	759	873	100	0.00862069	4.20574
Granqvist C.G.	ENG	1447	17	11.113	330	572	1153	421	0.0850035	4.20565
Laurance W.F.	BIO	1621	20	10.9004	198	738	1013	231	0.0148057	4.2055
Russell P.St.J.	CS	2148	20	9.965	292	312	1545	724	0.10149	4.20512
Jones D.P.	MED	1849	18	12.755	231	422	1120	386	0.0795024	4.20498
Araujo M.B.	BIO	2573	29	12.981	32	780	1183	132	0.0446949	4.20495
Cohen M.	MED	3285	25	11.622	103	445	891	1083	0.0021309	4.20476
Kenny D.A.	SOC	3286	15	11.233	100	426	3157	120	0.00578211	4.20448
Hosono H.	PHYS	3386	21	10.919	108	218	2933	950	0.0587714	4.20445
Fiehn O.	CHEM	1742	22	10.893	235	474	1000	153	0.0235362	4.20439
Lee W.M.	MED	1983	20	11.939	276	419	818	295	0.0257186	4.20434
Baulcombe D.C.	BIO	2006	24	12.958	174	197	1562	201	0.00398804	4.20401
Storey J.D.	BIO	1498	17	8.459	380	956	1109	56	0.00400534	4.20398
Goldsmith A.	CS	1980	20	11.767	112	608	1512	373	0.010101	4.2039
Esler M.D.	MED	2557	23	10.843	70	660	1622	448	0.0351975	4.20377
Davidson E.A.	BIO	1920	21	10.995	97	1005	1156	183	0.0255208	4.2037
Kramer M.S.	MED	1725	18	11.22	155	822	1263	413	0.0457971	4.20315
Montgomery D.R.	EARTH	1347	20	13.9	147	641	1004	185	0.017075	4.20299
Hoegh-Guldberg O.	BIO	2433	18	9.8615	174	691	1323	210	0.0365804	4.20281
Andreae M.O.	EARTH	2293	21	11.283	99	673	1330	396	0.0335805	4.20245
Black R.E.	MED	3183	21	10.914	48	781	1939	560	0.0662897	4.20234
Angulo P.	MED	1531	19	9.659	353	601	1045	157	0.011757	4.20169
Belsky J.	SOC	1598	16	10.787	237	918	1082	215	0.0400501	4.20154
Kitano H.	CS	1380	18	9.971	483	567	908	196	0.034058	4.2015
Hubbell J.A.	CHEM	2532	25	14.017	91	179	1988	432	0.0454186	4.20122
Houghton R.A.	BIO	2107	23	11.032	267	469	624	121	0.0308495	4.20119
Gambhir S.S.	MED	3944	26	12.536	75	162	2133	531	0.0565416	4.20025
Wang T.J.	MED	3336	29	8.6006	44	1038	1340	230	0.0167866	4.20024
Rosenberg N.A.	MED	1571	18	9.79894	316	600	1226	114	0.0451941	4.20007
Binnemans K.	CHEM	1503	16	10.585	412	593	1031	289	0.0984697	4.19999
Sonenberg N.	MED	4480	30	13.883	22	224	2720	520	0.0388393	4.19983
Meyer T.J.	CHEM	2615	23	13.67	106	176	2103	646	0.162524	4.19968
Stamler J.S.	MED	2534	26	13.928	40	393	1934	276	0.050513	4.19946
Wang B.	MED	2458	20	11.7776	66	915	1340	894	0.0012205	4.19897
Eckel R.H.	MED	3850	24	10.705	69	552	1193	296	0.0025974	4.19887
MacNee W.	MED	2987	25	13.948	142	221	839	394	0.0328088	4.19873
Hodges P.W.	HEALTH	1772	20	13.942	73	685	1437	258	0.11456	4.19861
Schmittgen T.D.	MED	7461	20	6.282	19	1051	6907	70	0.000536121	4.19853
Lippard S.J.	CHEM	4014	27	17.732	44	62	3550	827	0.058296	4.19752
Boeve B.F.	BRAIN	4549	30	11.706	88	389	540	374	0.0683667	4.19749
Price J.L.	BRAIN	2000	24	14.857	73	418	1196	165	0.002	4.19739
Wolf P.A.	BRAIN	4857	33	12.246	13	635	1607	403	0.0175005	4.19736
Fagard R.	MED	4783	28	10.692	115	377	586	305	0.0413966	4.19736
Janssen I.	HEALTH	1830	21	11.79	80	952	1234	209	0.0306011	4.1972
Seddon K.R.	CHEM	2370	20	12.0329	160	303	1563	324	0.0202532	4.19655
Bao Z.	CHEM	3991	32	14.8652	15	255	2766	404	0.0774242	4.19655
Menon V.	BRAIN	2922	25	12.7	57	360	1709	136	0.0403833	4.19652
Li X.-H.	EARTH	2248	24	12.897	68	729	929	279	0.0404804	4.1964
Bhadeshia H.K.D.H.	ENG	1565	17	13.626	223	389	1304	463	0.0817891	4.19632
Rothenberg M.E.	MED	2374	23	11.946	106	334	1641	276	0.0876158	4.19621
Jones D.K.	BRAIN	1504	24	12.734	150	513	869	88	0.0452128	4.19507
Plimpton S.J.	CHEM	1598	12	5.533	1154	1211	1340	89	0.00312891	4.19486
Majumdar A.	PHYS	2680	24	12.829	115	248	1356	330	0.00746269	4.19468
Berendsen H.J.C.	CHEM	4524	17	9.585	14	1942	3912	192	0	4.19467
Nikaido H.	INFDIS	1321	16	11.7	346	528	1164	254	0.0242241	4.19435
Duncan J.S.	BRAIN	2560	20	10.9642	134	442	1475	474	0.0335937	4.19422
Bustin S.A.	MED	1676	16	7.785	309	1144	1313	104	0.0304296	4.19414
Harris W.S.	MED	1773	20	12.363	175	591	862	263	0.0688099	4.19401
Botstein D.	BIO	6757	30	10.861	18	339	2604	430	0.00784372	4.19399
Moritz C.	BIO	1946	20	10.812	245	453	1019	191	0.024666	4.19388
Koch C.	BRAIN	3608	25	13.812	33	391	1777	426	0.0094235	4.19387
Visscher P.M.	MED	4119	27	9.989	45	441	1934	314	0.0412722	4.19347
Spitzer R.L.	HEALTH	3158	24	9.595	47	1069	1376	270	0	4.19335
Stam C.J.	BRAIN	2025	22	10.949	146	601	997	223	0.119506	4.19329
Pauly D.	BIO	1834	20	11.724	114	596	1485	204	0.0517993	4.19311
Key T.J.	MED	3299	26	9.22417	140	478	879	409	0.0342528	4.19311
Pittet D.	HEALTH	2053	23	10.953	81	612	1636	391	0.0443254	4.19309
Peterson A.T.	BIO	1911	22	12.203	148	485	977	234	0.0313972	4.19286
Akyildiz I.F.	CS	4623	25	15.583	0	3604	4493	369	0.021631	4.19269
Desimone R.	BRAIN	1802	23	13.484	84	470	1366	113	0.00776915	4.19268
Loscalzo J.	MED	2425	22	12.106	153	237	1590	548	0.0329897	4.19256
Salthouse T.A.	HEALTH	994	13	11.533	543	809	966	196	0.0744467	4.19232
Rothwell J.C.	BRAIN	4723	25	13.9027	56	157	1941	725	0.0300656	4.19231
Lehmann J.	ENG	2048	22	10.659	192	550	855	193	0.034668	4.19223
Arnett J.J.	SOC	865	13	11.083	764	811	845	58	0.00809249	4.19203
Meyer-Lindenberg A.	BRAIN	2241	25	10.962	77	588	1353	215	0.0276662	4.19151
Calin G.A.	MED	6303	40	12.417	1	1563	2365	260	0.0247501	4.19126
Vousden K.H.	MED	2282	23	11.541	53	661	1829	208	0.0175285	4.19098
Devereux R.B.	MED	5468	26	10.981	24	681	1498	829	0.035662	4.19064
Greenwald A.G.	SOC	1595	18	10.661	111	1134	1407	130	0.00689655	4.19032
Baldwin Jr. A.S.	MED	1585	20	11.759	294	299	1223	183	0.00820189	4.19027
Bos J.L.	MED	1703	21	10.6957	254	404	1122	247	0.017616	4.19023
Manolagas S.C.	MED	1827	23	11.958	188	337	1069	208	0.0799124	4.18985
Lieberman J.A.	BRAIN	3303	25	10.981	44	508	1904	459	0.0236149	4.18975
Kazdin A.E.	HEALTH	1170	16	11.533	363	666	971	286	0.0025641	4.18958
Orkin S.H.	MED	3542	27	12.954	44	272	1861	512	0.0189159	4.18944
Engheta N.	CS	1676	20	12.635	164	366	1445	384	0.075179	4.18934
Gazdar A.F.	MED	4623	27	10.93	87	223	1324	753	0.0149254	4.18916
Meigs J.B.	MED	6045	32	11.93	32	419	839	356	0.0115798	4.18915
Foa E.B.	HEALTH	2231	23	11.938	38	1011	1539	330	0.0327208	4.18902
Corkum P.B.	PHYS	2004	18	9.257	313	477	1283	413	0.0548902	4.18888
Lin W.	CHEM	2914	28	16.119	28	178	2880	216	0.0360329	4.18842
Collins R.	MED	6068	42	9.52903	17	466	1388	323	0.00725115	4.18842
Pardoll D.M.	INFDIS	3323	27	10.965	209	250	628	282	0.013542	4.18835
Hennekens C.H.	MED	3970	29	12.8036	42	250	1660	733	0.00629723	4.1882
Fabian A.C.	PHYS	2775	21	12.3246	124	390	1056	754	0.210811	4.18798
Itti L.	CS	1706	16	12	84	1178	1579	130	0.0334115	4.18772
Gillberg C.	BRAIN	2781	23	11.8985	116	320	1243	550	0.0596908	4.18771
Daley G.Q.	MED	4214	36	11.9236	43	142	2025	297	0.0246796	4.18753
Bagozzi R.P.	SOC	1563	16	10.75	135	1143	1417	138	0.0179143	4.18745
Warkentin T.E.	MED	1461	17	11.988	184	810	1022	299	0.193018	4.18671
Friedman J.M.	MED	2393	23	11.11	128	316	1550	186	0.00919348	4.18664
Basser P.J.	BRAIN	1935	18	10.226	99	1025	1561	164	0.0273902	4.18618
Alon U.	BIO	1865	22	10.511	166	373	1596	138	0.0364611	4.18616
Kim T.	MATH	882	15	13.333	506	617	739	311	0.385488	4.18606
Haidt J.	BRAIN	1306	18	10.783	318	629	950	60	0.0306279	4.18596
Nattel S.	MED	2760	21	10.962	125	308	1778	551	0.0427536	4.18586
Nauck M.A.	MED	2393	24	9.658	77	810	1304	256	0.0171333	4.18583
Folsom A.R.	MED	5872	31	12.928	13	471	1621	818	0.0194142	4.18579
Efron B.	SOC	1150	15	11.207	296	932	1031	92	0.00521739	4.18538
Finkelhor D.	SOC	1414	21	12.867	125	666	1014	172	0.062942	4.1852
Kalogirou S.A.	ENG	950	16	13.117	447	575	760	132	0.0673684	4.18505
Dill K.A.	CHEM	1454	18	12.353	205	496	1218	279	0.0206327	4.18475
Hinton G.E.	CS	1843	16	9.958	195	852	1303	185	0.0124797	4.18446
Holmgren A.	MED	1844	20	12.956	201	301	1156	356	0.032538	4.18427
Schrier R.W.	MED	1791	17	11.6332	163	582	1414	809	0.0558347	4.18418
Sweller J.	SOC	1325	17	11.75	301	496	1131	89	0.0354717	4.18413
Simons K.	INFDIS	2873	24	13.7596	14	868	2359	332	0.00835364	4.18399
Yam V.W.-W.	CHEM	1956	19	12.81	65	667	1834	377	0.256646	4.18393
Sharp P.A.	MED	2893	28	13.9761	98	126	1539	377	0.0124438	4.18392
Szabo C.	MED	2307	18	10.094	189	458	1529	618	0.110533	4.18376
Haddon R.C.	CHEM	2439	23	11.797	122	233	1825	451	0.0442804	4.18369
Denning D.W.	MED	2432	24	9.966	145	448	1086	441	0.0526316	4.18329
Vahala K.J.	CS	1824	22	9.781	268	302	1415	425	0.0224781	4.18298
Ramakrishna S.	CHEM	4805	30	17.9143	9	161	3770	613	0.0851197	4.18233
Rabiner L.R.	CS	1239	11	8.5	801	977	1176	244	0	4.18168
Halstead S.B.	INFDIS	1181	16	11.949	358	622	884	245	0.0694327	4.18141
Bakris G.L.	MED	4638	28	10.01	49	518	1091	654	0.0235015	4.1814
Corey E.J.	CHEM	1872	15	11.943	80	1147	1701	750	0.00373932	4.18103
Sattar N.	MED	3927	29	12.159	23	562	1454	527	0.0381971	4.18101
Camilleri M.	MED	2289	17	11.079	168	677	1013	688	0.127567	4.18092
Jones P.W.	MED	2333	22	10.937	122	618	908	302	0.0360051	4.18074
Butterfield D.A.	BRAIN	2308	20	11.941	69	584	1747	460	0.0697574	4.18064
Dawson-Hughes B.	MED	2738	27	11.8923	55	406	1435	263	0.0160701	4.18058
Wurthner F.	CHEM	2246	22	12.587	53	544	1807	297	0.105521	4.18048
Sanyal A.J.	MED	2517	23	9.614	93	508	1732	313	0.0242352	4.18045
Celli B.R.	MED	3128	25	9.908	46	744	1532	357	0.0351662	4.1801
Melzack R.	BRAIN	1058	13	11.233	478	774	1037	216	0.0113422	4.18004
La Vecchia C.	MED	4536	23	10.924	42	357	2333	1713	0.0923721	4.17991
Cuzick J.	MED	2397	25	9.345	81	731	1286	305	0.0383813	4.17975
Chandler D.	CHEM	1616	17	12.983	235	392	1146	328	0.0253713	4.17974
Weiner H.L.	BRAIN	3017	21	11.824	103	305	1570	633	0.0205502	4.17972
Birney E.	BIO	7222	41	8.1387	21	418	1520	195	0.00429244	4.17957
Dalakas M.C.	MED	1397	16	11.5	323	615	917	440	0.0751611	4.17932
Lisman J.E.	BRAIN	1241	18	11.921	188	702	1133	190	0.0249799	4.17922
Roccella E.J.	HEALTH	3101	16	7.721	308	312	2436	98	0.00193486	4.17914
Prato M.	CHEM	3804	31	13.919	34	182	1905	462	0.053102	4.17914
Wingfield J.C.	BIO	2008	18	11.993	114	540	1557	364	0.0771912	4.17909
Wolpaw J.R.	BRAIN	1946	25	10.644	57	747	1594	205	0.0303186	4.17898
Varma R.S.	CHEM	1680	19	14.45	133	307	1538	296	0.183333	4.17882
Roden D.M.	MED	2353	26	10.5832	188	355	745	521	0.0509987	4.17881
Bonow R.O.	MED	3535	26	8.939	43	977	1295	558	0.0175389	4.17875
Stephens M.	BIO	4734	25	10.303	35	777	1162	88	0.0061259	4.17862
Diebold U.	PHYS	1406	15	9.678	465	551	1223	153	0.0142248	4.17857
Bargh J.A.	SOC	1556	20	13.723	76	652	1413	107	0.0141388	4.17855
Humbert M.	MED	4200	27	9.95	28	750	1573	580	0.118095	4.17832
Guralnik J.M.	MED	5142	29	12.327	11	668	1842	660	0.029366	4.17775
Malik M.	MED	1821	14	6.116	608	1085	1266	478	0.0329489	4.17766
Morley J.E.	BRAIN	1477	16	10.801	323	662	928	293	0.27285	4.17737
Calabrese E.J.	HEALTH	981	17	11.5117	301	794	922	484	0.203874	4.17736
Lewis D.A.	BRAIN	2167	21	12.856	61	549	1621	340	0.0530688	4.17715
Ashkenazi A.	MED	1593	22	10.98	130	531	1372	206	0.0163214	4.17678
Maffulli N.	HEALTH	2772	20	12.272	49	567	1941	1024	0.160173	4.17678
Ley K.	INFDIS	2795	22	12.975	47	423	1913	358	0.0304114	4.17668
Unser M.	CS	1546	18	11.788	202	437	1386	492	0.080207	4.17665
Downward J.	MED	2068	20	10.834	286	317	989	235	0.0154739	4.1765
Nissen S.E.	MED	2302	24	8.053	83	957	1518	371	0.0417029	4.17641
Levi M.	MED	2202	19	10.888	102	726	1312	591	0.0703906	4.17634
Hansen J.	EARTH	2115	21	10.565	87	957	1054	170	0.0269504	4.17606
Jordan M.I.	CS	3671	26	13.708	40	159	2840	298	0.00626532	4.176
Peppas N.A.	CHEM	1970	17	11.85	137	421	1906	408	0	4.17588
Petrides M.	BRAIN	1374	20	12.929	202	463	911	187	0.0371179	4.17577
Seckl J.R.	MED	2696	22	12.798	106	303	1206	438	0.0715875	4.17516
Rehm J.	HEALTH	3583	23	11.7936	26	787	1675	546	0.120569	4.17472
DePinho R.A.	MED	5131	37	15.81	35	52	2299	374	0.00993958	4.17453
Martin C.R.	CHEM	1494	19	11.91	246	334	1296	294	0	4.17422
Schuth F.	CHEM	2800	23	13.139	96	149	2248	341	0.0221429	4.17413
Kawachi I.	HEALTH	2895	22	12.993	43	578	1430	570	0.0317789	4.17409
Irie M.	CHEM	1627	16	10.5857	264	490	1457	455	0.0135218	4.17404
Ferrucci L.	MED	7966	36	12.973	7	378	1751	937	0.0372835	4.17399
Angus D.C.	MED	3665	24	9.92993	45	751	1360	337	0.0158254	4.17371
De Strooper B.	BRAIN	2334	25	11.948	82	365	1341	251	0.0291345	4.17362
Percec V.	CHEM	2871	24	13.935	8	1183	2594	652	0.169976	4.17339
Alitalo K.	MED	3975	29	13.405	53	133	1898	575	0.0618868	4.17275
Brenner D.J.	MED	1566	16	9.68611	151	1159	1393	347	0.0121328	4.1722
Szeliski R.	CS	2035	21	12.518	128	264	1697	169	0.00933661	4.17181
Halgren T.A.	CHEM	1277	15	11.025	440	714	733	52	0	4.17178
Schapire R.E.	CS	2289	18	8.866	174	507	1871	102	0.00611621	4.17157
Chua L.O.	CS	1357	17	13.567	149	550	1277	450	0.0221076	4.17085
Zhao Y.	CHEM	3006	18	10.9833	12	2458	2648	278	0.0322688	4.1708
Fries P.	BRAIN	1553	20	9.977	267	529	968	82	0.0437862	4.17055
Munns R.	BIO	1310	14	8.737	372	1032	1209	88	0.00152672	4.17053
Doney S.C.	EARTH	2967	25	10.925	80	517	926	218	0.082575	4.17011
Sweatt J.D.	BRAIN	2117	25	13.853	145	149	1320	211	0.0741615	4.16933
Brunt E.M.	MED	2201	23	11.6413	184	470	567	227	0.0208996	4.16891
Altschul S.F.	BIO	5904	13	5.806	12	5536	5660	65	0.000677507	4.16873
Osher S.	CS	3362	24	14.517	10	888	2070	234	0.0187388	4.16872
Condie K.C.	EARTH	807	15	13.4	419	679	742	157	0.0346964	4.16809
Swanson L.W.	BRAIN	1459	20	13.604	134	442	1133	251	0.00685401	4.16777
Curhan G.C.	MED	2995	28	14.771	27	300	1753	304	0.0193656	4.16762
Berkes F.	SOC	1160	17	11.998	300	596	864	137	0.0267241	4.16758
Huelsenbeck J.P.	BIO	4145	17	8.837	18	1583	3857	77	0.000241255	4.16752
Millero F.J.	EARTH	1938	19	10.677	156	523	1279	398	0.0964912	4.16747
Steinman L.	INFDIS	1957	22	10.918	246	317	891	479	0.0602964	4.16687
Nagata S.	MED	1749	22	10.513	188	342	1347	348	0.023442	4.16662
Chambon P.	MED	4104	25	12.3285	111	134	1350	911	0.0131579	4.16642
Kotov N.A.	CHEM	2898	27	13.168	54	204	1882	357	0.0469289	4.16636
Andrews J.G.	CS	2343	25	13.45	65	389	1097	247	0.0439607	4.16628
Birch L.L.	MED	1730	20	12.83	96	504	1371	184	0.0138728	4.16618
Olefsky J.M.	MED	2827	27	11.619	65	260	1703	554	0.0148567	4.16607
Thornalley P.J.	MED	1240	18	12.755	269	442	921	266	0.0169355	4.16607
Fletcher C.D.M.	MED	3199	24	11.843	73	314	1353	562	0.0143795	4.16598
Linde A.	PHYS	1167	15	12.167	440	571	738	192	0.0796915	4.16578
Masliah E.	BRAIN	5168	32	11.9701	17	404	1541	689	0.0551471	4.16578
Schreiber S.L.	MED	2375	22	12.588	174	201	1170	230	0.00968421	4.16576
Thomas C.D.	BIO	2105	20	10.993	92	616	1429	219	0.0313539	4.16575
Klimesch W.	BRAIN	1258	18	10.103	298	737	872	130	0.00715421	4.16575
Loreau M.	BIO	1940	19	12.001	152	487	1029	161	0.0319588	4.16568
Sicherer S.H.	MED	1638	21	11.898	123	677	890	215	0.0537241	4.16548
Gottesman M.M.	MED	2160	20	9.51418	135	521	1582	469	0.0259259	4.16517
Goldberger A.L.	MED	2297	21	11.068	75	590	1497	269	0.0217675	4.16508
Aitken R.J.	MED	1526	21	11.928	82	738	1329	359	0.15924	4.16507
Dai A.	EARTH	1142	19	11.8	252	678	740	82	0.0166375	4.16477
Lutz J.-F.	CHEM	1149	16	11.06	296	719	995	118	0.105309	4.16461
Pileni M.P.	CHEM	1218	17	12.693	307	349	1170	320	0.100164	4.16444
Frith U.	SOC	1978	23	13.796	75	301	1596	173	0.00455005	4.16434
Hofmann T.	CHEM	1741	16	9.8833	284	592	1123	489	0.0470994	4.16405
Kraemer H.C.	BRAIN	2524	24	10.865	63	649	1150	472	0.0206022	4.16355
Pfeffer M.A.	MED	4862	36	10.673	11	619	1650	511	0.0096668	4.16354
Fahn S.	BRAIN	2065	21	11.466	235	349	759	559	0.00871671	4.16343
Glick B.R.	BIO	1326	19	11.743	230	436	1104	215	0.0746606	4.16273
Pashley D.H.	HEALTH	2692	19	11.555	103	383	1551	697	0.0947251	4.16258
Orlikowski W.J.	SOC	952	14	10.833	468	789	912	49	0.00420168	4.16235
Dantzer R.	BRAIN	1711	18	10.892	171	637	1086	390	0.0344828	4.16233
Warshel A.	BIO	1926	16	12.826	106	537	1622	336	0.0924195	4.16225
Westoby M.	BIO	2147	22	11.634	105	350	1478	198	0.0027946	4.16198
Kapur S.	BRAIN	2047	19	10.97	111	552	1458	329	0.0219834	4.16192
Flavell R.A.	INFDIS	8208	41	19.404	5	54	3908	1051	0.0207115	4.16128
Lu K.	ENG	1976	24	12.779	69	346	1628	440	0.0227733	4.16098
Deretic V.	INFDIS	1993	22	10.706	168	318	1303	189	0.0155544	4.16097
Crutzen P.J.	EARTH	2059	21	10.78	223	375	853	308	0.0155415	4.16067
Dai L.	CHEM	3204	26	12.814	52	205	1946	355	0.0365169	4.16046
Harris W.H.	HEALTH	1425	17	10.586	335	424	1148	566	0.000701754	4.16037
Van De Werf F.	MED	3836	30	8.969	73	459	903	714	0.0250261	4.16022
Pope III C.A.	MED	2890	19	7.611	101	1183	1296	100	0.00657439	4.16016
Canny J.	CS	1302	9	7.417	1066	1086	1274	150	0.0015361	4.15998
Cicchetti D.	SOC	1554	20	13.95	89	548	1146	220	0.108108	4.15991
Dincer I.	ENG	1948	15	12.9167	204	393	1212	602	0.166324	4.15985
Spector T.D.	MED	7114	36	11.987	16	212	1683	755	0.0499016	4.15945
Koenig H.G.	HEALTH	1340	16	11.785	285	599	869	334	0.0626866	4.15933
Colvin V.L.	CHEM	2140	22	10.751	134	386	1234	161	0.0102804	4.15931
Suissa S.	MED	1783	20	11.498	147	439	1210	405	0.0325294	4.15921
Ekman P.	SOC	1025	18	12.12	223	752	833	99	0	4.15868
Millan M.J.	BRAIN	1268	14	9.989	387	743	1067	381	0.0291798	4.15861
Rossant J.	MED	2864	27	12.979	64	237	1311	353	0.0115223	4.15836
Charlesworth B.	BIO	1348	16	11.843	249	550	1064	298	0.0452522	4.15812
Paulus W.	BRAIN	3526	26	13.956	59	141	1783	433	0.0550199	4.1581
Saaty T.L.	SOC	879	13	10.5	615	804	873	111	0.0147895	4.15758
Critchley H.D.	BRAIN	1603	21	10.944	139	614	1011	166	0.0499064	4.15729
Cheson B.D.	MED	2021	20	7.93444	122	1011	1386	593	0.0192974	4.15718
Angelini C.	PHYS	6060	24	8.935	78	490	805	1702	0.039604	4.15713
Kimble H.J.	PHYS	1618	23	10.875	198	282	1265	222	0.013597	4.15639
Tenover F.C.	INFDIS	2059	23	8.877	104	741	1228	357	0.00339971	4.15624
Parmesan C.	BIO	1916	14	6.146	525	1082	1137	35	0.0114823	4.15623
Smalley R.E.	CHEM	4210	33	11.912	53	70	2998	365	0.00332542	4.15574
Vuilleumier P.	BRAIN	1596	18	11.2226	142	600	1308	193	0.0908521	4.15556
Fratzl P.	HEALTH	2197	21	11.9988	75	473	1454	374	0.0655439	4.15548
Boffetta P.	MED	4608	22	11.151	44	480	1330	970	0.0557726	4.1553
Vickers A.J.	MED	2091	19	10.353	127	736	1000	429	0.0416069	4.15524
Newman A.B.	MED	6544	37	13.579	4	525	1743	578	0.0238386	4.15492
Chen G.	ENG	1958	19	11.827	134	392	1365	646	0.0342186	4.15487
Loftus Jr. E.V.	MED	2186	26	9.838	193	408	644	265	0.0242452	4.15471
Norman G.R.	HEALTH	1422	17	10.682	225	634	1072	421	0.0246132	4.15425
Cryer P.E.	MED	1041	15	12.748	389	530	804	420	0.0835735	4.15396
Power P.P.	CHEM	1752	17	11.961	247	258	1489	439	0.102169	4.1539
Seeman N.C.	CHEM	1239	18	11.063	339	381	1072	244	0.0363196	4.15346
Romero R.	MED	4370	22	11.649	19	790	1755	1025	0.176201	4.15326
Hughes T.P.	BIO	2179	22	9.871	129	655	858	97	0.0211106	4.15317
Scalbert A.	HEALTH	2201	22	10.007	92	628	1222	130	0.0154475	4.15265
Losos J.B.	BIO	1178	17	10.995	299	564	980	161	0.0526316	4.15262
Baughman R.H.	CHEM	2465	20	9.533	51	915	1925	357	0.0146045	4.1525
Ahlrichs R.	CHEM	3532	20	10.052	34	495	3411	240	0.000283126	4.15242
Lee V.M.-Y.	BRAIN	5851	32	14.99	10	203	2287	724	0.0376004	4.1517
Pople J.A.	CHEM	4953	26	11.962	13	328	3583	400	0.000403796	4.15123
Song C.	CHEM	1418	18	10.769	288	424	1050	500	0.0754584	4.15112
Jacobsen E.N.	CHEM	2282	23	15.858	63	139	2248	186	0.0403155	4.15071
Hess B.	CHEM	2810	11	7.742	135	1765	1810	46	0.0024911	4.1507
Engel Jr. J.	BRAIN	1754	18	10.3761	266	474	903	315	0.0188141	4.15023
Dvorak H.F.	MED	1520	19	9.203	295	502	1052	294	0	4.14973
Asner G.P.	BIO	2354	20	12.884	71	660	887	282	0.0798641	4.14892
Vandenbroucke J.P.	MED	2017	22	9.687	152	427	1215	534	0.006941	4.14889
Jaeschke H.	MED	1357	19	11.873	154	560	1089	245	0.233604	4.14888
Lanzavecchia A.	INFDIS	2912	26	14.431	50	188	1596	286	0.00824176	4.14881
Miller E.K.	BRAIN	1519	19	12.0667	86	702	1377	83	0.0138249	4.14877
Yang Y.	CHEM	6484	38	14.484	2	277	4404	694	0.00832819	4.14856
Jacobson M.Z.	EARTH	1001	15	11.491	419	605	834	166	0.0829171	4.14838
Heusch G.	MED	1894	24	10.5081	153	395	927	502	0.114044	4.14802
Freund H.-J.	PHYS	2721	19	11.7222	88	276	2128	889	0.108784	4.14797
Zatorre R.J.	BRAIN	1939	20	12.495	70	593	1298	238	0.0520887	4.14753
Misteli T.	INFDIS	1880	20	12.8843	158	270	1167	195	0.0148936	4.1474
Touyz R.M.	MED	1590	19	12.158	159	445	1059	330	0.0415094	4.14733
Vyazovkin S.	CHEM	956	16	12.806	232	765	839	150	0.0177824	4.14713
Kabsch W.	BIO	1653	9	5.738	888	1451	1497	58	0	4.14697
Ponting C.P.	BIO	3684	26	9.895	79	397	942	256	0.0176439	4.14686
Morimoto R.I.	MED	1649	22	12.61	183	244	1076	225	0.0570042	4.14686
Olanow C.W.	BRAIN	1907	22	10.809	90	578	1213	361	0.0251704	4.14648
Rieseberg L.H.	BIO	1558	18	11.486	138	513	1399	244	0.109756	4.14637
Rosen R.C.	MED	2720	22	9.999	38	982	1502	373	0.0202206	4.14625
Shalaev V.M.	PHYS	1819	18	10.901	212	343	1315	430	0.0500275	4.14624
Lee S.Y.	BIO	2009	20	11.919	126	343	1312	422	0.0438029	4.14587
Baldwin I.T.	BIO	2168	20	13.868	91	226	1780	340	0.236624	4.14555
Song G.-L.	ENG	1241	18	9.961	229	818	897	162	0.157131	4.14546
Demetri G.D.	MED	3189	30	9.24786	36	698	1186	268	0.0163061	4.14536
Hyvarinen A.	CS	1226	12	9.967	374	968	1064	140	0.0399674	4.14505
Parfitt A.M.	MED	1208	17	11.577	261	611	825	274	0.0463576	4.14452
Polich J.	BRAIN	1223	14	10.028	403	601	1136	192	0.0122649	4.14428
Shi P.	CS	3478	28	16.5667	15	302	1621	552	0.0773433	4.14424
Agrawal G.P.	CS	1409	14	10.95	344	449	1262	581	0.020582	4.14405
Pawson T.	MED	2670	24	11.937	92	287	1095	449	0.0344569	4.14369
Simons F.E.R.	MED	1644	21	11.044	187	521	727	448	0.0395377	4.14335
Rahman I.	MED	1770	20	11.557	88	597	1298	213	0.0717514	4.14329
Glasgow R.E.	HEALTH	1983	19	11.637	53	926	1387	390	0.0877458	4.14328
Eisenberg D.	BIO	2761	27	12.746	25	351	2190	323	0.00977907	4.14281
Friend R.H.	CHEM	5069	29	13.709	12	302	2104	836	0.021306	4.14278
Steptoe A.	HEALTH	2358	22	13.232	23	750	1801	472	0.0402884	4.14245
Krugman P.	SOC	753	13	12.5	577	655	740	84	0	4.14228
Ganz P.A.	MED	2633	24	10.0349	96	502	916	397	0.0375997	4.14204
Agrawal A.A.	BIO	1120	18	11.567	242	550	926	150	0.0214286	4.14173
Goedert M.	BRAIN	2024	21	10.905	96	536	1192	311	0.0523715	4.1416
Colonna M.	INFDIS	2369	24	11.852	88	278	1329	280	0.0168848	4.14146
Kell D.B.	CHEM	1866	21	12.572	165	269	1019	395	0.0755627	4.14136
Lou X.W.	ENG	4093	34	18.912	0	965	3654	151	0.040557	4.14102
Wright E.L.	PHYS	3951	24	6.231	74	429	3073	209	0.0366996	4.14061
De Heer W.A.	PHYS	2541	23	8.526	113	420	1564	184	0.0161354	4.14058
Fox C.S.	MED	7463	35	9.91495	8	642	1466	353	0.023985	4.14053
Schlesinger W.H.	BIO	1877	20	10.955	134	485	1081	187	0.0293021	4.14021
Yarden Y.	MED	1815	18	11.627	96	535	1548	271	0.0341598	4.13997
D'Esposito M.	BRAIN	2293	23	15.488	41	245	1885	259	0.0226777	4.13991
Eichler E.E.	MED	7199	39	10.143	13	218	2119	290	0.0269482	4.13984
Pawlak Z.	CS	1160	11	7.417	719	1119	1145	55	0	4.13959
Thackeray M.M.	ENG	1590	19	10.956	124	550	1342	134	0.0314465	4.13923
Fiske S.T.	SOC	1366	17	12.969	163	492	1072	146	0.0812592	4.1392
Meyerson M.	MED	9280	50	9.803	7	204	2013	232	0.0232759	4.13912
Breteler M.M.B.	BRAIN	4457	31	12.957	31	123	2201	472	0.0103208	4.13912
Fan S.	CS	2776	26	14.952	30	281	1563	495	0.0389049	4.13881
Binder K.	CHEM	1639	14	10.91	206	558	1442	829	0.0982306	4.13852
Hoffmann A.A.	BIO	1957	20	11.79	56	652	1572	399	0.104752	4.13843
Von Hippel E.	SOC	851	18	13.367	291	446	819	60	0.00587544	4.13811
Courchesne E.	BRAIN	1741	24	12.099	55	579	1271	180	0.00172315	4.13793
Pronovost P.J.	HEALTH	2702	23	11.875	23	798	1699	479	0.0407106	4.13779
Wherry E.J.	INFDIS	2215	25	10.18	136	414	771	116	0.0207675	4.13759
Reedijk J.	CHEM	2476	19	11.562	158	174	1881	1117	0.0286753	4.1374
Kreuer K.D.	ENG	1083	15	9.654	477	724	784	101	0.0156971	4.13739
Lang A.E.	BRAIN	3704	27	11.885	46	289	1208	696	0.0153888	4.13727
Palumbi S.R.	BIO	1575	18	11.737	249	352	941	157	0.0285714	4.13726
Wallace J.L.	MED	1403	19	10.217	195	531	1137	405	0.0912331	4.13723
Cortes J.	MED	4815	29	11.759	15	566	1305	806	0.0884735	4.13701
Friml J.	BIO	2647	30	12.04	46	246	1514	159	0.126558	4.13698
Wareham N.J.	MED	8476	38	12.3532	19	152	1107	868	0.0429448	4.13687
Muzzarelli R.A.A.	CHEM	971	15	12.226	324	686	754	165	0.00720906	4.13628
McKenzie D.	EARTH	1280	16	12.45	199	553	1005	176	0.00546875	4.13606
Phelps E.A.	BRAIN	1448	21	11.78	108	464	1315	108	0.0324586	4.13604
Krueger R.F.	HEALTH	1736	20	11.883	108	590	932	204	0.105991	4.13573
Quere D.	CHEM	1244	18	12.075	263	313	1154	115	0.0136656	4.13568
Fanselow M.S.	BRAIN	1435	19	12.648	161	403	1032	190	0.0174216	4.13566
Luster A.D.	MED	2156	24	12.804	92	235	1279	258	0.0217996	4.13564
Kokubo T.	ENG	1833	17	10.435	137	781	1016	392	0.0218221	4.1355
Mak T.W.	MED	5200	32	13.925	38	61	2334	819	0.0192308	4.13533
Rudensky A.Y.	INFDIS	3329	33	13.338	44	78	2517	170	0.0114148	4.13531
Ogden C.L.	HEALTH	4426	19	9.021	11	1948	2614	84	0.00112969	4.13499
Frankham R.	BIO	893	16	11.936	410	495	813	107	0.00671892	4.13476
Ashkin A.	CS	1062	13	9.376	403	963	1014	71	0	4.13468
Ciechanover A.	MED	1552	19	12.393	167	348	1114	235	0.0193299	4.13443
Pandolfi P.P.	MED	4325	35	13.7309	25	80	2759	372	0.0263584	4.13422
Lazar M.A.	MED	2528	26	13.981	90	108	1636	241	0.034019	4.13403
Qin S.J.	CS	1187	17	12.333	199	549	958	161	0.0261163	4.13364
Anthony J.E.	CHEM	1504	19	9.2	321	525	792	224	0.0797872	4.13329
Mackenbach J.P.	HEALTH	2433	19	9.903	97	515	1503	644	0.0587752	4.13314
Chan D.C.	MED	1680	21	10.035	175	378	1231	102	0.00238095	4.13312
Atala A.	MED	2282	19	11.927	133	337	1096	607	0.0876424	4.13285
Christakis N.A.	HEALTH	2026	24	13.177	30	620	1470	204	0.0325765	4.13272
Dong C.	INFDIS	2140	22	10.945	112	242	1776	167	0.0242991	4.13214
Kempermann G.	BRAIN	1805	21	12.104	79	554	1102	132	0.0360111	4.13176
Harvey D.J.	CHEM	1391	16	11.357	395	512	585	396	0.0301941	4.13166
Friedman M.	CHEM	1135	13	11.825	279	697	1052	379	0.189427	4.13126
Daganzo C.F.	ENG	846	14	11.917	453	587	833	149	0.00591017	4.13117
van IJzendoorn M.H.	SOC	1999	21	13.396	69	412	1193	291	0.0825413	4.13107
Hamilton W.D.	BIO	1112	11	8.167	741	859	1096	35	0	4.13059
Beller M.	CHEM	3845	26	15.349	13	179	3646	586	0.126918	4.13014
Dodge K.A.	SOC	2009	22	12.645	83	458	910	247	0.0238925	4.13006
Clarke K.R.	BIO	1143	12	8.723	543	880	1017	89	0.015748	4.12958
Santosh M.	EARTH	1753	21	12.126	95	463	1093	341	0.0245294	4.12957
Anderson J.R.	CS	1171	15	10.7167	307	611	986	274	0.0247652	4.12952
Dupont J.	CHEM	1733	17	10.9369	100	694	1419	253	0.0911714	4.12952
Ferrannini E.	MED	3110	22	10.9459	62	436	1227	421	0.0411576	4.12939
Laporte G.	SOC	1674	18	13.817	143	347	986	351	0.0358423	4.12915
Purcell S.	BRAIN	3751	26	5.92	30	1661	1751	113	0	4.12873
Nazeeruddin M.K.	CHEM	6560	39	13.837	0	1396	2352	322	0.0432927	4.1287
Manns M.P.	MED	5311	28	10.9166	15	610	1323	1450	0.0323856	4.12853
Griffiths-Jones S.	BIO	2310	20	7.155	143	788	1300	70	0.0116883	4.12845
Yao X.	CS	1618	18	11.833	139	367	1471	387	0.0902349	4.12834
Kent W.J.	BIO	3617	26	4.293	363	412	1139	67	0.00304119	4.12802
Ziemann U.	BRAIN	1784	21	10.093	102	533	1359	215	0.043722	4.128
Bunz U.H.F.	CHEM	1354	18	12.773	221	314	1015	257	0.10709	4.12705
Youle R.J.	MED	3216	29	12.862	8	608	2394	225	0.0164801	4.12669
Chung K.F.	MED	2368	23	12.1	120	304	786	626	0.0418074	4.12661
Perelson A.S.	INFDIS	2553	21	11.632	61	401	1517	413	0.0940071	4.12641
D'Agostino R.B.	MED	4026	30	11.938	17	572	1090	310	0.000993542	4.12623
Wootters W.K.	PHYS	1575	12	8.375	416	600	1575	51	0.00126984	4.12623
Kanehisa M.	BIO	2795	20	9.541	15	1676	2502	233	0.00751342	4.12605
Schiffrin E.L.	MED	1909	18	11.902	154	312	1275	551	0.0618125	4.1258
Smith A.	MED	3050	28	11.681	59	119	2400	165	0.0331148	4.12517
Launer L.J.	BRAIN	5098	33	10.629	36	257	983	406	0.0266771	4.12509
Harrison T.M.	EARTH	1987	20	12.308	78	479	1174	269	0.0206341	4.12459
Dunbar R.I.M.	BIO	1139	14	11.9193	330	501	965	249	0.143986	4.1244
Gao H.	ENG	1987	20	11.834	56	514	1711	414	0.0196276	4.12431
Constantin A.	MATH	842	17	12.583	190	787	842	119	0.0356295	4.12427
Holben B.N.	EARTH	2774	23	8.995	83	472	1320	343	0.0526316	4.12423
Klein B.E.K.	MED	4034	28	12.971	25	413	943	689	0.050818	4.12413
Laakso M.	MED	4766	31	8.94644	88	160	1171	689	0.0276962	4.12408
Evans A.G.	ENG	2106	19	12.7	50	543	1598	608	0	4.12402
Cacioppo J.T.	SOC	2502	25	14.878	8	849	1997	266	0.00879297	4.1238
Logan G.D.	BRAIN	1293	18	11.128	193	563	926	172	0.0649652	4.12333
Bovik A.C.	CS	3121	23	12.317	88	156	1530	492	0.0557514	4.12306
Bianchi M.E.	MED	1870	23	9.769	195	308	971	151	0.0160428	4.12292
Bluestone J.A.	INFDIS	3068	30	11.922	29	236	1983	499	0.0528031	4.12281
Sargent E.H.	CHEM	2049	23	11.976	137	140	1725	306	0.116642	4.12275
Cabeza R.	BRAIN	1541	18	11.205	105	651	1256	136	0.0142764	4.12271
Jones D.L.	BIO	1654	17	10.978	112	646	1313	309	0.092503	4.12257
Hagfeldt A.	CHEM	4352	30	15.181	2	962	2091	287	0.0418199	4.12254
Mullen K.	CHEM	7307	36	16.958	3	100	4729	1392	0.074586	4.12222
Drewnowski A.	HEALTH	1257	15	11.002	204	701	1076	271	0.0421639	4.12205
Tomasi J.	CHEM	3207	17	8.85	24	1209	3118	254	0.00124727	4.12154
Priori S.G.	MED	4571	36	9.714	20	563	897	372	0.00153139	4.12137
Adrian R.J.	ENG	1185	20	11.085	256	392	854	241	0.0253165	4.12134
Botvinick M.M.	BRAIN	1515	18	10.302	99	941	1134	67	0.00594059	4.121
Hobbs R.J.	BIO	1696	22	12.1259	70	581	1022	251	0.0400943	4.12038
Holmes E.C.	INFDIS	2633	20	12.258	110	238	1230	408	0.0497531	4.12003
Safe S.	MED	2105	16	10.945	194	344	1236	705	0.0992874	4.11987
Schwarz N.	SOC	1277	18	11.792	215	472	834	163	0.00783085	4.1198
Kahn R.	MED	1546	17	8.938	332	497	942	90	0	4.11952
Nan C.-W.	PHYS	1824	19	9.855	118	509	1452	457	0.0509868	4.11949
Yang W.	CHEM	6058	18	10.56	61	313	1409	258	0.0181578	4.11944
Fried L.P.	BRAIN	3452	25	10.971	12	892	1972	393	0.00869061	4.11938
Yang C.S.	MED	2572	23	12.887	23	513	1899	504	0.0396579	4.11903
Gotzsche P.C.	MED	4067	26	11.486	87	263	616	460	0.0142611	4.11901
Ntziachristos V.	CS	1810	19	10.929	111	457	1333	375	0.167956	4.11894
Graybiel A.M.	BRAIN	1332	19	10.518	253	397	951	247	0.0277778	4.11891
Nicolaou K.C.	CHEM	2436	18	10.473	14	2120	2224	731	0.00574713	4.11884
Manchikanti L.	HEALTH	1688	17	9.783	67	1252	1451	392	0.234005	4.1187
Nakamura Y.	MED	6930	33	10.9678	33	122	1477	1733	0.0025974	4.11798
Muller R.H.	CHEM	2611	25	14.761	8	753	2084	390	0.0482574	4.11755
Ahren B.	MED	1621	17	9.947	213	531	1010	785	0.0468846	4.1174
Jones D.T.	BIO	1426	16	8.698	286	582	1214	131	0.0196353	4.11739
Hannun Y.A.	MED	2478	20	12.313	59	405	1409	457	0.0597256	4.11738
Raven J.A.	BIO	1318	18	11.165	210	506	865	321	0.0811836	4.11703
Hoffman A.S.	CHEM	1496	17	10.507	331	404	782	362	0.0320856	4.11695
Spector P.E.	SOC	1148	16	10.786	278	555	937	133	0.0383275	4.11693
Ludwig D.S.	MED	1612	21	9.888	141	424	1272	148	0.0136476	4.11678
Gibson G.R.	HEALTH	2573	22	11.936	52	514	1063	313	0.0237077	4.11674
Ochsner K.N.	BRAIN	1628	21	11.667	56	701	1307	91	0.0337838	4.11654
Gisin N.	PHYS	2128	19	11.725	65	545	1365	471	0.0418233	4.11641
Gladman D.D.	MED	3183	24	8.935	56	640	1099	646	0.0779139	4.11637
Li E.	MED	2540	27	10.8383	79	292	1010	182	0.0015748	4.11629
Homola J.	CS	1250	15	9.315	344	661	944	153	0.0336	4.11568
Dustin M.L.	INFDIS	2118	23	12.415	93	315	931	262	0.0519358	4.11542
Coello Coello C.A.	CS	1090	16	11.8667	222	570	939	277	0.0192661	4.11524
Beenakker C.W.J.	PHYS	1095	16	10.943	306	477	981	279	0.0200913	4.11521
Choi D.W.	BRAIN	1000	17	11.834	296	418	912	238	0	4.11503
Lieb E.H.	MATH	1084	15	12	219	664	910	305	0.0249077	4.11493
Dougados M.	MED	5108	33	10.934	16	366	1325	810	0.0340642	4.11484
Pertwee R.G.	MED	1304	16	11.963	306	453	690	206	0.041411	4.11466
Volpe J.J.	BRAIN	1444	19	11.085	269	358	768	330	0.0186981	4.11462
Winterbourn C.C.	MED	1283	16	10.448	228	550	1111	303	0.0701481	4.11442
Wasielewski M.R.	CHEM	1934	17	10.937	230	260	1245	386	0.0977249	4.11433
Stevic S.	MATH	841	12	11.5	556	610	834	301	0.423306	4.11428
Gogotsi Y.	CHEM	3692	24	12.21	22	294	2480	438	0.0660888	4.11424
D'Agostino Jr. R.B.	MED	2518	20	8.91273	312	350	604	210	0.00794281	4.11407
Portes A.	SOC	918	12	10.5	424	877	886	109	0.0163399	4.11392
Crawley M.J.	BIO	1183	13	8.148	613	679	972	119	0.0126796	4.1139
Stone H.A.	ENG	2309	20	11.969	80	317	1464	353	0.0320485	4.11388
Ley R.E.	MED	3974	25	6.161	55	988	1285	63	0.00578762	4.11379
Zunger A.	PHYS	2964	20	13.931	44	176	2659	641	0.0151822	4.11371
Barlow D.H.	MED	1887	20	11.522	130	326	1137	698	0.0551139	4.11362
Barrett L.F.	SOC	1180	19	13.167	135	493	890	110	0.0872881	4.11337
Shu C.-W.	ENG	2110	18	12.867	63	355	1898	281	0.108057	4.11335
Mitragotri S.	CHEM	1446	20	12.473	121	351	1197	161	0.0739972	4.11321
Meehl G.A.	EARTH	2791	20	9.826	32	952	1692	199	0.0186313	4.11318
Rosen C.J.	MED	2172	20	9.916	156	444	864	438	0.0465009	4.11273
Simoneit B.R.T.	EARTH	1605	17	11.017	150	426	1362	411	0.0566978	4.11206
Tian H.	CHEM	2833	26	14.899	17	267	2258	430	0.06036	4.11201
Palmiter R.D.	MED	2205	20	12.762	108	244	1212	457	0.0199546	4.11199
Jeannerod M.	BRAIN	1104	17	10.702	334	463	823	229	0	4.11194
Esmon C.T.	MED	1459	17	11.237	281	351	879	364	0.0932145	4.11117
Eng C.	MED	2690	21	11.859	93	201	1540	503	0.0375465	4.11108
Rosenthal R.	SOC	1223	17	10.619	289	429	947	171	0.00245298	4.11056
Grol R.	HEALTH	1959	18	9.916	125	525	1251	604	0.0239918	4.11045
Khaw K.-T.	MED	6255	32	10.6365	21	308	1080	847	0.0505196	4.11008
Fink M.	CS	2054	20	12.252	122	206	1480	513	0.0832522	4.10999
Matthews B.W.	BIO	1332	12	8.951	490	560	1206	330	0	4.10969
Boyd S.	CS	2563	23	13.183	16	648	1863	285	0.00936403	4.10935
Trojanowski J.Q.	BRAIN	8479	38	15.9969	4	129	2267	874	0.0653379	4.10932
Pui C.-H.	MED	3301	26	9.86369	28	749	1134	712	0.0693729	4.1089
Jordan V.C.	MED	1428	17	11.768	215	361	1008	519	0.105742	4.1088
Patankar S.V.	ENG	1299	9	6.667	869	1095	1250	249	0	4.10878
Lazarus R.S.	SOC	846	17	13.367	342	378	697	68	0	4.10827
Shiffman S.	HEALTH	1562	17	10.9369	122	712	1002	313	0.056338	4.10758
Scheffer M.	BIO	2712	23	9.61262	30	920	1422	189	0.024705	4.10734
Stein M.B.	HEALTH	2571	23	13.295	21	553	1590	522	0.050175	4.10728
Davies P.	BRAIN	2030	22	10.5	140	341	906	376	0.0270936	4.10721
Lopez A.D.	HEALTH	4206	27	10.084	13	559	2263	196	0.0240133	4.10708
Gillison M.L.	MED	1845	21	9.814	81	506	1556	83	0.0222222	4.10707
Neidle S.	CHEM	1783	20	11.518	143	257	1299	427	0.0936624	4.10676
Schmahmann J.D.	BRAIN	1080	18	11.131	196	601	864	94	0.0305556	4.10668
Yehuda R.	BRAIN	1287	15	11.662	169	743	897	277	0.0551671	4.10645
Hermida R.C.	MED	1417	20	12.5031	38	1074	1219	283	0.649965	4.10618
Weitz D.A.	CHEM	4539	30	16.897	10	99	3306	535	0.0385547	4.10577
Bhutta Z.A.	MED	2583	21	9.982	77	527	1070	483	0.0963995	4.10553
Schreiber S.	MED	8339	42	10.116	11	252	1144	716	0.0214654	4.10538
Brooks D.J.	BRAIN	3304	27	10.293	81	189	1222	510	0.0184625	4.10533
Rini B.I.	MED	1993	22	8.949	73	830	1083	238	0.0311089	4.10507
Hommel B.	BRAIN	1191	15	11.736	234	494	1009	235	0.167086	4.10493
Angst J.	BRAIN	1588	18	10.198	135	622	1048	481	0.0535264	4.10487
Katz J.N.	HEALTH	2520	22	9.94551	80	441	1146	406	0.0321429	4.10483
Ma P.X.	HEALTH	1404	19	13.123	145	254	1279	128	0.0598291	4.10473
Sacco R.L.	MED	5036	27	9.893	24	511	1145	514	0.0335584	4.1046
Risch N.	MED	1980	23	9.751	105	448	1017	307	0.00353535	4.10453
Ashby M.F.	ENG	1417	20	12.7	125	373	971	313	0.00494001	4.10438
Guldi D.M.	CHEM	2257	20	10.921	84	470	1091	507	0.141338	4.10406
Bollerslev T.	SOC	1296	15	7.917	449	696	868	62	0.037037	4.10349
Aravind L.	BIO	3363	22	12.809	33	415	1205	277	0.00535236	4.10345
Hotez P.J.	BIO	2011	17	10.392	110	683	999	315	0.0775733	4.1034
Rubin L.J.	MED	2815	26	9.748	95	271	1018	322	0.0419183	4.10323
Tyler T.R.	SOC	869	16	12.667	251	562	780	124	0.0322209	4.10269
Lin C.-J.	CS	2948	16	10.5167	126	165	2808	90	0.00169607	4.10236
Schadt E.E.	BIO	3507	28	7.975	75	459	856	217	0.0191046	4.10231
Thiery J.P.	MED	1949	17	8.351	119	930	1182	396	0.0189841	4.1021
Peiris J.S.M.	INFDIS	3682	28	10.94	23	441	1318	540	0.050516	4.1021
Sali A.	BIO	2927	24	10.66	18	730	1887	282	0.0403143	4.10205
Czaja A.J.	MED	1257	13	10.512	335	682	817	283	0.26969	4.102
Akhavan O.	CHEM	901	18	10.826	195	793	797	91	0.150943	4.10166
Atkinson R.	CHEM	1276	14	10.169	217	770	1047	383	0.0595611	4.10151
Yaffe K.	BRAIN	2899	24	11.9704	24	539	1427	323	0.0362194	4.10113
Kivshar Y.S.	CS	2620	20	11.6996	37	385	2240	1266	0.0973282	4.10111
Hofmann A.W.	EARTH	1421	18	11.682	220	342	873	168	0.0302604	4.10096
Yki-Jarvinen H.	MED	1797	19	9.986	179	343	1146	366	0.0278242	4.10083
Liu R.H.	CHEM	1282	18	10.926	252	289	1177	99	0.0538222	4.10079
Cooper A.I.	CHEM	1800	21	12.177	149	168	1397	190	0.0711111	4.10035
Dehghan M.	MATH	1398	14	10.75	144	778	1258	540	0.19671	4.10017
Mayeux R.	BRAIN	2971	23	10.714	83	232	1304	472	0.0279367	4.1001
Ohayon M.M.	BRAIN	957	14	10.592	261	867	889	189	0.0104493	4.0994
Lyman G.H.	MED	2155	24	9.557	60	518	1328	388	0.0487239	4.09907
Bremner J.D.	BRAIN	1638	19	10.067	120	660	943	187	0.0128205	4.09906
Neumark-Sztainer D.	HEALTH	2236	20	13.485	29	710	1217	363	0.105546	4.09902
Wang Y.	MED	1444	18	10.633	72	935	1252	119	0.00831025	4.09901
Brand M.D.	MED	1591	19	10.903	126	376	1341	304	0.0553111	4.09901
Siegbahn P.E.M.	CHEM	1119	16	10.9	247	565	874	377	0.0482574	4.09868
Brown P.	BRAIN	1794	19	11.804	107	302	1444	318	0.109253	4.09855
Wagner W.	EARTH	1983	19	10.5108	49	810	1454	508	0.113464	4.09815
Woese C.R.	BIO	1248	15	10.688	223	647	915	254	0	4.0981
Lusis A.J.	MED	2595	22	8.207	204	272	1026	472	0.0377649	4.098
Ohno H.	CHEM	1566	17	11.993	184	312	1085	448	0.0887612	4.09799
Furnham A.	SOC	1551	14	10.114	170	650	1310	753	0.0921986	4.09789
Treisman A.	BRAIN	980	16	11.533	201	697	857	87	0.00408163	4.09785
Paul D.R.	CHEM	2449	19	12.9786	45	299	2090	663	0.0612495	4.09771
Herek G.M.	SOC	669	16	12.893	307	641	644	57	0.0403587	4.09755
Bradford M.M.	MED	6640	1	1	6639	6640	6640	8	0	4.09705
Turrigiano G.G.	BRAIN	1029	19	11.33	219	447	843	83	0.0398445	4.0967
Seeman T.E.	HEALTH	2402	19	11.926	60	409	1403	267	0.0316403	4.09659
Spiegelhalter D.J.	MED	2130	16	9.403	107	692	1318	238	0.0107981	4.09647
Miller W.R.	HEALTH	1439	18	11.6981	104	623	986	240	0.00972898	4.09638
Service R.F.	CHEM	654	12	12	641	643	653	512	0	4.09631
Pulvermuller F.	BRAIN	1206	16	11.395	182	552	1005	167	0.121061	4.0962
Zoghbi H.Y.	BRAIN	2734	25	12.327	53	156	1912	316	0.051207	4.09618
Matthay M.A.	MED	4112	25	12.7978	15	340	1931	642	0.0517996	4.09613
Head-Gordon M.	CHEM	3366	21	11.797	26	313	2626	371	0.0323827	4.09597
Chen S.-M.	CS	930	16	12.417	191	621	869	262	0.0956989	4.09576
Yin A.	EARTH	1325	18	10.986	146	658	818	109	0.0249057	4.09525
Brandtzaeg P.	INFDIS	1172	15	11.99	302	432	771	630	0.156143	4.09511
Spear L.P.	BRAIN	1044	16	10.378	357	418	940	232	0.17433	4.09489
Abrams P.	MED	2126	20	8.969	58	826	1444	440	0.0103481	4.0948
Stillinger F.H.	CHEM	1342	15	11.708	179	512	1051	358	0.0588674	4.0947
Jones P.D.	EARTH	3392	26	13.095	10	523	1905	347	0.0165094	4.09458
Blazer D.G.	BRAIN	1870	19	10.702	141	416	919	426	0.0208556	4.09447
Breaker R.R.	BIO	1331	20	13.876	143	210	1165	164	0.0360631	4.0944
Babuska I.	ENG	1211	18	11.917	97	690	1056	242	0.0107349	4.09423
Friedman J.H.	CS	1130	13	8.58333	299	1021	1046	76	0.000884956	4.09417
Hoofnagle J.H.	MED	1827	21	10.01	155	333	1017	436	0.00821018	4.09413
Weissman M.M.	BRAIN	2651	22	9.687	36	778	1359	543	0.0211241	4.09409
Anselin L.	SOC	925	15	9.537	398	703	776	102	0.0140541	4.09384
Hudson R.R.	BIO	1240	17	10.976	227	546	738	72	0.0016129	4.09383
Greicius M.D.	BRAIN	2077	22	6.66	68	992	1734	50	0.0115551	4.09349
Marcus R.A.	CHEM	1060	12	9.303	448	702	1020	330	0.0226415	4.09347
Correll C.U.	BRAIN	1377	20	11.498	112	518	931	213	0.143065	4.09343
Miettinen M.	MED	1888	20	11.649	29	951	1467	386	0.0169492	4.09321
Peters J.-M.	MED	1607	22	10.808	110	383	1059	168	0.0236465	4.09315
Granger C.B.	MED	4592	31	9.121	10	860	1436	588	0.0333188	4.0931
Panksepp J.	BRAIN	1365	17	10.919	201	389	1090	315	0.0915751	4.09288
Heldin C.-H.	MED	2394	21	11.98	42	553	1153	515	0.037594	4.09286
Smolen J.S.	MED	4434	32	11.1488	4	960	1726	699	0.0453315	4.09279
Frackowiak E.	ENG	1459	20	8.275	145	728	1074	111	0.0328992	4.09251
Pennebaker J.W.	SOC	1146	18	12.95	116	490	1039	161	0.0078534	4.09244
Politzer P.	CHEM	1982	27	11.76	12	940	1750	355	0.0958628	4.09241
Bingham S.	MED	3848	26	10.953	67	284	693	531	0	4.0924
Winblad B.	BRAIN	4018	24	11.96	20	441	1414	1060	0.029119	4.09211
Leon M.B.	MED	5707	32	9.908	3	842	2628	813	0.0394253	4.09181
Holmes Jr. D.R.	MED	4683	28	11.997	10	516	1464	1127	0.0354474	4.0918
Molkentin J.D.	MED	2690	22	11.786	56	258	1553	315	0.0371747	4.09165
Harrison S.C.	INFDIS	2089	23	11.872	120	158	1305	311	0.0110101	4.09161
Paerl H.W.	BIO	1467	19	10.237	136	618	877	250	0.0374915	4.0916
Werb Z.	MED	4321	28	13.6177	29	78	2692	394	0.0131914	4.09154
Sutherland W.J.	BIO	2325	22	10.468	93	387	931	454	0.0524731	4.09128
Darnell Jr. J.E.	MED	1575	16	10.057	209	352	1389	340	0.0165079	4.09089
Muthen B.	SOC	1238	17	11.763	157	467	1047	88	0.0129241	4.09083
Decher G.	CHEM	1269	15	7.69845	480	655	833	109	0.00945626	4.09081
Scher H.I.	MED	4224	30	9.942	8	740	1902	493	0.0331439	4.0905
Rubenstein J.L.R.	BRAIN	2838	26	13.756	34	194	1534	265	0.0842142	4.09045
Deeks J.J.	MED	4357	25	9.911	79	339	592	243	0.00321322	4.09028
Dowsett M.	MED	3993	28	10.912	14	561	1411	582	0.0398197	4.09004
Grassi G.	MED	2624	21	9.07442	102	628	715	470	0.0632622	4.09001
Bickelhaupt F.M.	CHEM	1161	13	9.76	446	479	1005	156	0.0981912	4.08985
Goldstein D.B.	MED	3958	28	8.858	64	181	1590	285	0.0118747	4.08926
Zipes D.P.	MED	1662	19	7.668	178	620	1173	675	0.0144404	4.08922
Le Blanc K.	MED	2367	21	9.086	50	860	1197	98	0.0105619	4.08864
Blakemore S.-J.	BRAIN	1101	20	11.719	107	633	899	116	0.017257	4.08864
Weber C.	MED	2487	22	11.7716	42	381	1479	369	0.0695617	4.08852
Nigg E.A.	MED	1678	19	11.948	165	265	974	254	0.0178784	4.08813
Schneeweiss S.	HEALTH	1636	21	10.9421	84	523	1027	264	0.0226161	4.08811
Louis D.N.	MED	3494	23	8.375	53	652	1024	313	0.0131654	4.08794
Srivastava D.	MED	2443	22	11.1781	65	218	1914	398	0.0261973	4.08781
Heller A.	CHEM	1207	17	12.462	189	340	1021	268	0.0140845	4.08776
Wen X.-G.	PHYS	1032	17	11.8333	230	381	979	192	0.0784884	4.08762
Andersson G.	HEALTH	1828	18	10.8252	91	465	1362	386	0.29814	4.08744
Holman R.R.	MED	3841	29	8.8561	14	657	1906	271	0.00781047	4.08723
Anpo M.	CHEM	1813	21	10.508	64	475	1504	462	0.0799779	4.08715
Portenoy R.K.	HEALTH	1799	18	11.282	99	512	1027	336	0.00444691	4.08711
Klibanov A.M.	BIO	1305	17	12.55	236	264	944	297	0.040613	4.08704
Pesaran M.H.	SOC	1370	15	9.75	193	823	864	91	0.0175182	4.08702
Sih A.	BIO	1273	18	11.275	96	727	1036	136	0.0424195	4.08695
Ellegren H.	BIO	1403	15	10.119	247	433	1140	274	0.0762651	4.08667
Diamandis E.P.	MED	2133	19	10.811	116	248	1530	735	0.138303	4.08654
Goetz C.G.	BRAIN	2503	21	7.98582	113	610	920	520	0.0267679	4.08638
Cyster J.G.	INFDIS	1858	23	12.755	91	179	1364	159	0.0339074	4.08633
Markram H.	BRAIN	1414	21	9.66016	118	536	1083	129	0.0268741	4.08603
Day C.P.	MED	1850	20	10.9188	110	370	1070	207	0.0443243	4.08602
Zhang Y.	MED	3151	31	13.356	16	164	2506	142	0.0215805	4.08572
Turner M.G.	BIO	1371	18	10.924	216	448	716	174	0.051787	4.08569
Ter Braak C.J.F.	BIO	999	16	10.46	289	570	801	101	0.021021	4.08559
Audretsch D.B.	SOC	1056	16	12.333	125	745	922	188	0.0416667	4.08546
Rockwood K.	BRAIN	1684	21	10.956	55	593	1333	415	0.125297	4.08535
Theeuwes J.	BRAIN	1080	15	11.45	271	426	974	216	0.0722222	4.08523
Samet J.M.	MED	2878	27	10.797	40	274	1462	552	0.0184156	4.08497
Tanzi R.E.	BRAIN	3273	29	11.675	35	263	1081	359	0.0192484	4.08491
Daugman J.	CS	737	11	10.667	682	701	723	47	0.00678426	4.0848
'T Hooft G.	PHYS	663	14	11.6667	481	604	648	115	0.00754148	4.08448
Sigmund O.	ENG	972	15	12.533	264	423	879	163	0.127572	4.08447
Gozal D.	MED	2066	18	10.951	87	388	1439	579	0.116651	4.0843
Miller A.H.	BRAIN	2054	24	12.505	45	311	1383	178	0.0418695	4.0839
Heath J.R.	CHEM	2390	24	10.745	66	242	1522	229	0.0192469	4.08379
Kane J.M.	BRAIN	2203	21	10.2252	78	515	963	547	0.0376759	4.08378
Hartl F.U.	BIO	1830	19	10.6881	91	488	1148	230	0.00819672	4.08369
Barkhof F.	BRAIN	4151	26	11.1104	53	246	846	697	0.0539629	4.08352
Struhl K.	MED	2868	21	12.405	107	138	1244	277	0.00801953	4.08289
Bauman A.	HEALTH	3447	23	10.4375	43	322	1456	511	0.0420656	4.08256
Perc M.	MATH	1263	18	11.65	152	465	893	176	0.0902613	4.08248
Hayes A.F.	SOC	2773	10	6.45	313	495	2725	54	0.00324558	4.08205
Bohannon R.W.	BRAIN	969	13	9.317	369	789	915	373	0.0196078	4.08193
Holcomb J.B.	MED	2697	23	10.785	38	395	1558	467	0.0923248	4.08181
Gertz M.A.	MED	2902	22	8.532	88	407	1156	560	0.0651275	4.0818
Glorius F.	CHEM	2626	26	15.671	45	64	2504	142	0.0799695	4.08162
Vale R.D.	INFDIS	1484	20	12.048	139	277	1035	221	0.0154987	4.08148
Kobilka B.K.	MED	2998	25	11.022	54	164	1884	236	0.0376918	4.08143
Bischoff-Ferrari H.A.	MED	1860	20	8.476	77	982	1031	115	0.0311828	4.08121
Sinha R.	BRAIN	1211	18	11.469	174	438	879	173	0.10322	4.08098
Fujita M.	CHEM	2067	17	11.963	50	453	1916	290	0.107402	4.08064
Marsden C.D.	BRAIN	2826	22	10.838	63	196	1927	1135	0	4.08026
Fujimoto J.G.	CS	3092	25	11.983	50	136	1913	688	0.0410737	4.08012
Tack J.	MED	2267	19	10.921	48	584	1386	548	0.094839	4.07963
Sackett D.L.	HEALTH	1678	16	8.847	155	769	996	340	0.00297974	4.07958
Richardson P.G.	MED	4560	31	10.8749	7	833	1178	451	0.0368421	4.0793
Polman A.	PHYS	2442	21	11.5917	72	180	1932	335	0.0225225	4.07876
Cavalier-Smith T.	BIO	876	14	11.026	405	526	745	167	0.156393	4.07814
Markesbery W.R.	BRAIN	2325	20	12.094	98	216	1195	425	0	4.0777
Otto M.	INFDIS	1374	21	10.672	244	259	774	154	0.137555	4.07738
Bonan G.B.	EARTH	1890	21	8.935	260	430	493	112	0.00952381	4.07733
Altshuler D.	MED	8939	47	7.99686	0	1527	2580	248	0.00660029	4.07706
Soriano P.	MED	1191	17	10.851	306	345	780	130	0.0109152	4.07653
Liu G.R.	ENG	1826	18	11.908	67	596	1027	450	0.0958379	4.0763
Cho J.	ENG	2137	23	12.878	55	193	1662	197	0.0425831	4.07627
Schwartz M.W.	MED	2249	23	11.885	24	557	1554	237	0.0182303	4.07622
Van Dokkum P.G.	PHYS	2061	24	10.916	113	334	635	221	0.150412	4.07595
Nordlander P.	PHYS	3761	32	13.948	17	181	1358	314	0.0337676	4.07591
Edmondson A.C.	SOC	829	16	10.611	354	528	734	45	0	4.07581
Kirkpatrick S.	PHYS	1684	11	6.733	202	1487	1586	78	0	4.0758
Sessoli R.	CHEM	2443	23	10.109	39	509	1431	263	0.03684	4.07575
Novotny L.	PHYS	1361	19	10.912	104	480	1188	203	0.0139603	4.07574
Wightman R.M.	BRAIN	1952	19	11.01	124	235	1410	369	0.0625	4.07555
Dispenzieri A.	MED	2697	22	9.969	84	502	666	406	0.0745273	4.07523
Verkhratsky A.	BRAIN	1647	20	12.864	74	324	1233	271	0.0412872	4.07495
Chen Z.J.	INFDIS	1933	26	12.344	72	154	1465	118	0.0279359	4.07493
Bernstein C.N.	MED	2161	21	11.256	34	637	1355	356	0.0620083	4.07475
Kulmala M.	EARTH	3701	24	10.942	16	474	1898	876	0.208052	4.07474
Swager T.M.	CHEM	2411	19	13.893	87	106	2056	387	0.0522605	4.07465
John S.	PHYS	1067	13	8.069	530	670	893	197	0.0290534	4.0745
Nock M.K.	HEALTH	1188	19	10.7	106	714	914	113	0.0563973	4.07414
Miller D.A.B.	CS	1049	14	10.614	391	485	748	509	0.130601	4.07409
Blumenthal D.	HEALTH	1223	15	10.659	207	504	1043	242	0.00327065	4.07393
Yuan J.	MED	2984	27	12.985	23	204	1894	200	0.00536193	4.07371
Darensbourg D.J.	CHEM	1067	15	10.529	151	842	1012	341	0.125586	4.07367
Wagner P.	PHYS	3820	24	8.954	128	230	720	1118	0.0013089	4.07319
Poff N.L.	BIO	1621	20	9.78	91	677	935	72	0.00678593	4.07317
Takayanagi H.	MED	1364	20	9.506	182	389	1004	123	0.0241935	4.07302
Hogan N.	BRAIN	1246	17	10.763	240	330	999	253	0.0337079	4.07287
Inzucchi S.E.	MED	1760	20	8.904	86	753	1037	174	0.0204545	4.07279
Pickering T.G.	HEALTH	2188	22	8.03754	89	626	1020	588	0	4.07203
Young T.	MED	2650	22	7.95	31	1128	1436	131	0.0109434	4.07185
Meltzoff A.N.	SOC	1160	18	12.543	159	436	736	124	0.0293103	4.0717
Turpie A.G.G.	MED	2010	22	9.965	61	568	1061	386	0.0129353	4.0717
Conrad R.	BIO	1509	15	11.7	172	311	1309	349	0.0775348	4.07146
Simo J.C.	ENG	897	16	12.667	129	725	876	122	0	4.07138
Rappuoli R.	INFDIS	2484	23	11.783	109	195	825	635	0.0821256	4.07133
Look D.C.	PHYS	1234	18	9.362	187	639	828	436	0.0275527	4.07133
Gray H.B.	CHEM	2028	20	11.557	77	277	1444	793	0.0685404	4.07131
Kitagawa S.	CHEM	4098	27	14.531	1	907	3143	499	0.0702782	4.0713
Peng M.W.	SOC	1030	16	11.283	188	575	871	98	0.0805825	4.0707
Moskowitz M.A.	BRAIN	2502	22	11.818	70	214	1295	443	0.00719424	4.0707
Dye C.	INFDIS	1584	19	10.984	100	471	1017	196	0.0189394	4.07036
Shinozaki K.	BIO	5607	35	16.747	1	343	2418	474	0.0399501	4.06986
Haggard P.	BRAIN	1703	19	12.186	92	277	1362	282	0.0851439	4.06983
Bond W.J.	BIO	1632	20	10.724	100	587	745	168	0.0306373	4.0698
Buehler M.J.	CHEM	1361	18	12.954	139	256	1134	286	0.13299	4.06963
Herman J.G.	MED	4530	29	10.947	10	520	1420	293	0.012362	4.06963
Hill A.V.S.	INFDIS	2707	22	10.983	101	167	1249	486	0.0602143	4.06933
Sacks F.M.	MED	3118	26	9.92586	25	648	1052	347	0.0153945	4.0693
Hopkins P.F.	PHYS	1333	19	10.842	69	905	927	106	0.100525	4.06882
Zeng H.C.	CHEM	1500	21	14.667	110	127	1396	181	0.0213333	4.0687
Cooper D.S.	MED	1428	16	8.519	147	889	1050	152	0.0140056	4.06853
Vincent A.	BRAIN	2567	22	10.9186	45	396	1280	556	0.111414	4.0683
Friesner R.A.	CHEM	2306	21	10.284	45	565	1269	304	0.0424978	4.06817
Massey D.S.	SOC	1015	16	11.7	141	639	953	182	0.0275862	4.06766
Angiolillo D.J.	MED	2499	24	9.969	34	663	1074	281	0.120848	4.0676
Banks W.A.	BRAIN	1562	16	9.853	153	604	941	421	0.0665813	4.06738
Plomin R.	SOC	2536	23	10.5188	41	365	1535	565	0.0812303	4.06721
Leung D.Y.M.	MED	2203	21	10.867	52	372	1506	529	0.0635497	4.06705
Wernsdorfer W.	CHEM	3812	28	13.945	23	264	820	461	0.0427597	4.06669
Naldini L.	INFDIS	2377	27	9.958	47	315	1326	192	0.0420698	4.06651
Frost R.L.	CHEM	2078	15	9.99551	61	805	1539	974	0.201636	4.06612
Wang L.	CHEM	1830	18	10.648	142	471	710	773	0.0480874	4.0661
Johnson K.L.	ENG	962	10	7.833	744	831	945	117	0	4.0661
Amaral D.G.	BRAIN	1583	19	12.776	65	397	1236	233	0.041693	4.06528
Rogers R.D.	CHEM	3079	25	11.925	14	310	2687	683	0.0441702	4.06508
Hafner J.	PHYS	3621	15	10.117	102	131	3225	575	0.0118752	4.06507
Kanamori H.	EARTH	1596	19	11.757	122	298	1044	282	0.0419799	4.06504
Mitchison T.J.	INFDIS	2296	21	13.861	54	178	1545	291	0.016115	4.06465
Hammond P.T.	CHEM	1959	20	12.1873	140	148	1225	322	0.0490046	4.06412
Imlay J.A.	INFDIS	990	17	11.528	244	360	864	86	0.0838384	4.06394
Walsh P.C.	MED	2420	24	9.938	95	238	1045	739	0.018595	4.06368
Stenvinkel P.	MED	2151	18	10.108	88	501	1054	381	0.120409	4.06341
Field C.B.	BIO	2753	28	11.376	22	350	1446	213	0.00835452	4.06321
Fu G.C.	CHEM	1664	18	14	120	136	1602	193	0.0168269	4.06315
Haussler D.	BIO	8227	39	9.776	24	86	1357	237	0.00802237	4.06306
Poewe W.	BRAIN	3544	25	10.98	61	221	874	637	0.0578442	4.06279
Tannock I.F.	MED	2384	22	9.91	32	559	1672	374	0.0310403	4.0627
Zitvogel L.	MED	3404	33	10.881	9	504	1533	264	0.120153	4.0626
Kuro-o M.	MED	1633	19	11.225	175	330	686	154	0.0832823	4.06227
Frost H.M.	MED	620	14	12.333	475	513	580	303	0	4.0622
Yonelinas A.P.	BRAIN	1126	16	11.951	251	454	594	114	0.0914742	4.0622
Peter L.M.	CHEM	1245	18	12.992	181	304	720	282	0.0144578	4.06187
Scholes G.D.	CHEM	1622	18	10.9369	109	381	1179	251	0.0425401	4.06169
Kenakin T.	MED	726	15	12.027	360	503	626	190	0.0757576	4.06164
Szyf M.	MED	1919	20	11.101	151	240	871	210	0.0667014	4.06159
Walling D.E.	EARTH	1353	15	11.079	167	515	932	429	0.118256	4.06124
Houk K.N.	CHEM	3203	21	13.477	25	240	1912	887	0.0633781	4.06123
Schmidt A.M.	MED	2935	27	11.701	26	260	1534	332	0.0286201	4.0612
Tao T.	MATH	3164	13	8.533	125	245	3105	189	0.0028445	4.0605
Everitt B.J.	BRAIN	2581	23	13.673	12	485	1882	340	0.0410694	4.06004
Robinson T.E.	BRAIN	1754	17	11.975	34	825	1480	186	0.0604333	4.05963
Waxman S.G.	BRAIN	2088	18	10.945	115	215	1534	649	0.138889	4.05961
Davies K.J.A.	BIO	1143	17	11.497	176	357	1033	169	0	4.05917
Needleman A.	ENG	1293	17	11	207	293	1057	299	0.0355762	4.05914
Bolli R.	MED	1705	20	9.858	113	405	1025	366	0.0304985	4.05886
Tang C.W.	PHYS	1435	13	6.6	304	938	1209	111	0.00209059	4.05883
Gillespie D.T.	CHEM	898	10	8.75	738	755	793	71	0.0256125	4.05844
Merikangas K.R.	BRAIN	3322	20	10	20	809	1548	318	0.0153522	4.05838
Prentice I.C.	EARTH	3286	29	10.796	40	248	941	170	0.00273889	4.05828
Kellum J.A.	MED	3141	20	10.8655	59	324	1097	374	0.0423432	4.05813
Sofroniew M.V.	BRAIN	1319	19	8.705	199	476	925	164	0.0181956	4.05805
Hofmann S.G.	HEALTH	1283	18	10.254	112	622	989	234	0.10834	4.05803
Park T.G.	CHEM	2174	22	14.3004	43	170	1693	271	0.0147194	4.05778
Perry V.H.	BRAIN	1824	19	11.988	60	416	1224	310	0.0350877	4.05773
Gladwin M.T.	MED	2758	25	10.927	26	351	1633	297	0.077955	4.05769
Castro Neto A.H.	PHYS	2764	17	8.833	20	1478	1920	212	0.0130246	4.05768
Smith M.R.	MED	2230	23	9.944	51	556	943	253	0.0345291	4.05757
Mitchell P.	MED	4352	26	12.151	8	458	1805	831	0.10386	4.05752
Van Den Berghe G.	MED	2298	18	7.701	76	729	1465	312	0.0748477	4.05736
Cosgrove D.J.	BIO	836	15	11.533	347	404	760	125	0.0358852	4.05729
Mori S.	BRAIN	2290	21	10.439	31	633	1454	228	0.0563319	4.05724
Marcellin P.	MED	3426	29	9.147	21	535	1205	497	0.0417396	4.0572
Bolm C.	CHEM	1787	18	13.13	45	397	1566	332	0.0660325	4.05712
Bates F.S.	CHEM	2052	20	10.95	51	479	1257	367	0.0375244	4.05704
Zaworotko M.J.	CHEM	2348	23	11.9	85	94	2035	305	0.0468484	4.05692
Rodriguez J.A.	PHYS	1683	18	9.95317	74	667	1170	420	0.101604	4.05686
Dawson G.	BRAIN	2192	25	10.007	56	513	768	168	0.0123175	4.05672
Coresh J.	MED	7638	37	11.658	1	563	2152	424	0.0352186	4.05672
Brenner S.	BIO	1283	14	6.917	527	606	876	276	0.0140296	4.05664
Von Korff M.	HEALTH	2545	23	11.916	24	546	1155	289	0.0223969	4.0565
Marks P.A.	MED	1381	22	10.3905	101	444	897	284	0.00651702	4.05648
Ratcliff R.	BRAIN	1018	14	10.25	242	653	874	170	0.0844794	4.05645
Zou W.	INFDIS	1387	20	7.958	216	344	1242	95	0.0338861	4.05637
McCullough P.A.	MED	1996	19	8.994	100	523	1058	429	0.0495992	4.05636
Chen C.S.	INFDIS	2361	24	12.391	24	324	1750	177	0.0368488	4.05635
Berkman L.F.	HEALTH	2121	18	10.86	96	391	978	256	0.00377181	4.05633
Suo Z.	ENG	1909	20	11.771	77	270	1298	317	0.0544788	4.05629
Barnett M.R.	ENG	976	17	11.3778	202	446	822	162	0.045082	4.05576
Fox K.A.A.	MED	5688	36	9.312	8	499	1206	554	0.0182841	4.05573
Sejnowski T.J.	BRAIN	3290	26	15.658	28	62	2659	434	0.0133739	4.05566
Tirole J.	SOC	1122	18	14.5	168	168	1122	131	0.0026738	4.05555
Drossman D.A.	MED	1341	16	8.92672	219	607	847	275	0.0320656	4.05541
Beutler E.	MED	1291	14	8.835	189	765	1105	861	0	4.05532
Seeman E.	MED	1579	17	9.388	180	442	953	308	0.0215326	4.05518
Marnett L.J.	CHEM	1444	17	10.651	217	298	927	519	0.066482	4.05518
Jones J.D.G.	BIO	3378	27	11.9371	9	504	1761	248	0.0112493	4.0551
Werner H.-J.	CHEM	1750	19	12.027	39	535	1495	273	0.0382857	4.05502
Alter M.J.	MED	1311	17	9.317	246	385	958	182	0.00228833	4.0548
FitzGerald G.A.	MED	2169	21	11.8229	87	162	1491	516	0.0474873	4.05473
Bodenheimer T.	HEALTH	988	14	10.6833	194	744	880	169	0.0313765	4.05453
Lesch K.-P.	BRAIN	2642	21	10.51	39	463	1314	521	0.0893263	4.05444
Serpone N.	CHEM	1456	19	10.744	87	414	1327	348	0.0364011	4.05441
Scheen A.J.	MED	1292	14	9.113	357	560	707	949	0.181115	4.05441
Niinemets U.	BIO	1480	16	10.685	176	506	735	176	0.0939189	4.0543
Apweiler R.	BIO	2972	29	7.91244	19	753	1506	223	0.00471063	4.05423
Tomalia D.A.	CHEM	1241	16	9.932	171	535	1022	164	0.0338437	4.0541
Cleland J.G.F.	MED	3128	23	9.02887	20	867	1401	701	0.0588235	4.05402
Hamley I.W.	CHEM	1245	14	10.16	344	507	639	308	0.0891566	4.05401
Kloner R.A.	MED	1808	20	11.0822	72	373	1194	735	0.045354	4.05315
Brinkmann V.	MED	2130	23	9.979	66	581	681	188	0.00328638	4.05304
Bergman R.G.	CHEM	2835	21	13.983	100	106	973	573	0.0320988	4.05301
Maier S.A.	CS	2002	23	9.348	62	484	1100	229	0.0699301	4.05293
Kahrilas P.J.	MED	1968	19	10.93	72	415	1136	359	0.0792683	4.05278
Zasloff M.	BIO	1081	14	8.833	498	519	677	173	0.00462535	4.0526
Tsuji H.	CHEM	1245	17	10.569	98	753	957	170	0.0931727	4.05253
Hay P.J.	CHEM	2170	10	6.992	114	1513	1985	127	0	4.05228
Cohen M.S.	MED	2432	20	8.765	34	876	1469	424	0.0464638	4.05225
Wijdicks E.F.M.	BRAIN	1852	16	9.937	123	451	1148	547	0.0334773	4.05209
Eagly A.H.	SOC	983	18	12.5	82	705	890	110	0.0254323	4.05195
Stupp S.I.	CHEM	2886	24	12.962	32	132	2290	326	0.106029	4.05194
Gulcin I.	CHEM	941	16	11.017	209	599	722	105	0.191286	4.05185
Lee I.-M.	HEALTH	3112	25	10.929	33	480	775	258	0.00385604	4.05179
Hayes D.F.	MED	3963	30	8.688	33	235	1531	361	0.0249811	4.05174
Henson R.N.A.	BRAIN	1594	19	11.828	134	376	643	160	0.0276035	4.05145
Nilius B.	MED	1915	21	11.801	40	492	1187	460	0.0532637	4.05141
Greenhalgh T.	HEALTH	1201	17	10.126	115	729	952	258	0.0174854	4.05121
Cauley J.A.	MED	5071	30	11.972	13	417	758	633	0.0453559	4.05083
Spence C.	BRAIN	1645	17	11.9762	85	344	1352	370	0.178723	4.05044
Mantzoros C.S.	MED	2513	23	12.131	35	244	1628	382	0.0959013	4.05021
Hirsh J.	MED	2262	21	10.96	49	488	979	725	0.00530504	4.0498
Parr R.G.	CHEM	5962	16	10.25	4	800	5772	208	0	4.04971
Foody G.M.	EARTH	838	14	9.826	389	607	714	210	0.048926	4.04955
Pao W.	MED	3925	32	10.547	4	849	1677	171	0.0257325	4.04953
Wang S.	ENG	1234	18	11.4762	90	638	867	190	0.13047	4.04893
Kattan M.W.	MED	2781	24	11.426	45	295	979	490	0.0280475	4.0489
Mendell J.T.	MED	1799	23	8.154	126	319	1196	50	0.000555864	4.0488
Chien S.	MED	1894	19	12.004	118	203	1100	634	0.0232313	4.0487
Bonanno G.A.	SOC	1048	16	10.445	172	617	861	125	0.101145	4.04842
Raine A.	BRAIN	1160	16	10.925	186	529	749	252	0.0741379	4.04838
Del Zoppo G.J.	BRAIN	1464	18	10.867	132	464	775	178	0.0915301	4.04831
Kass D.A.	MED	2504	22	11.078	62	221	1353	387	0.0355431	4.04816
Tompa P.	BIO	1034	16	10.858	246	463	722	134	0.0889749	4.04807
Weigend F.	CHEM	1590	12	6.936	201	1169	1283	72	0.0138365	4.04807
Lindenmayer D.B.	BIO	2064	21	11.8479	24	663	1323	437	0.10562	4.04807
Loos R.J.F.	MED	4336	33	8.273	48	252	779	244	0.0320572	4.04803
Hopfield J.J.	PHYS	1098	10	8.083	591	753	913	149	0.000910747	4.04783
Fersht A.R.	BIO	1856	17	10.964	120	235	1507	549	0.0150862	4.04772
Helenius A.	INFDIS	1902	21	12.729	39	293	1660	253	0.0315457	4.0477
Pandey A.	BIO	1622	20	10.848	72	384	1290	357	0.0357583	4.04761
Eccles J.S.	SOC	1430	18	11.886	75	477	1109	146	0.0181818	4.04759
Kris-Etherton P.M.	MED	2337	24	10.9586	20	720	1177	327	0.0265297	4.04725
Donnelly P.	MED	6974	32	8.671	27	76	2879	245	0.00430169	4.04713
Hebert P.D.N.	BIO	2780	22	11.241	7	951	2377	315	0.0460432	4.04707
Hume D.A.	MED	2256	24	9.634	118	249	780	334	0.0509752	4.0468
Busca G.	CHEM	1416	16	9.562	152	543	1028	425	0.0374294	4.0466
Waser R.	PHYS	2247	18	9.912	27	802	1925	601	0.0903427	4.04658
Sheen J.	BIO	1605	24	13.199	94	118	1324	101	0.0267913	4.04649
Bilezikian J.P.	MED	2176	22	10.9445	66	314	1026	549	0.119945	4.04636
Kasting J.F.	EARTH	1168	17	11.976	159	423	750	150	0.0505137	4.04593
Knopman D.S.	BRAIN	4564	29	9.928	36	395	519	445	0.053681	4.04592
Quigley E.M.M.	MED	1795	21	9.757	141	302	847	458	0.0908078	4.04567
Yoshimori T.	MED	3963	31	11.815	33	97	1519	182	0.0186727	4.04543
Starobinsky A.A.	PHYS	1032	15	9.833	347	374	897	134	0.00872093	4.04523
Tuzen M.	CHEM	1295	19	13.167	72	511	792	172	0.0332046	4.04511
Hart R.G.	MED	2397	22	8.547	40	815	1094	283	0.015436	4.04502
Locke E.A.	SOC	1049	18	11.617	147	464	780	127	0.00571973	4.04493
Eisenberg N.	SOC	1363	17	9.374	81	965	1047	243	0.0594277	4.04491
Ritchie R.O.	ENG	1756	17	10.742	116	263	1503	522	0.0233485	4.04467
Richardson D.M.	BIO	1939	22	10.825	40	559	1087	218	0.122228	4.04466
Farquhar G.D.	BIO	1976	19	12.388	26	589	1537	202	0.0546559	4.04459
Binks B.P.	CHEM	1126	16	10.293	170	650	770	206	0.0461812	4.04449
Scadden D.T.	MED	2580	25	9.821	114	123	1246	287	0.0213178	4.04436
Somerville C.	BIO	1865	19	11.734	70	284	1400	197	0	4.04432
Hirokawa N.	INFDIS	1603	18	10.252	87	426	1347	255	0.0218341	4.04422
Petry N.M.	HEALTH	1177	14	10.009	208	588	938	271	0.136788	4.04416
Rabe K.F.	MED	2760	23	8.917	36	642	1101	383	0.0184783	4.04407
Lawlor D.A.	MED	4353	29	10.968	6	667	1442	545	0.0477831	4.04393
Solomon E.I.	CHEM	2597	17	11.448	23	566	2153	527	0.0912591	4.04385
Ward M.D.	CHEM	1388	15	11.926	188	268	1096	497	0	4.04364
Hogan B.L.M.	MED	1754	21	12.823	98	146	1309	296	0.0125428	4.04357
Nitsche M.A.	BRAIN	2671	27	11.986	6	1040	1362	181	0.0700112	4.04348
Pimentel D.	ENG	1038	16	8.983	152	846	1000	209	0.00192678	4.04338
Cerling T.E.	EARTH	1297	19	10.612	114	544	779	185	0.0902082	4.04318
Workman P.	MED	2077	22	10.79	62	293	1238	514	0.0832932	4.0431
Gabrieli J.D.E.	BRAIN	2540	25	12.713	53	115	1554	249	0	4.04303
Stein D.J.	BRAIN	2503	19	9.312	64	453	1268	853	0.0711147	4.04265
Brown G.D.	INFDIS	1992	25	12.139	51	307	840	219	0.0376506	4.0426
Ohsumi Y.	MED	3189	28	12.175	50	79	1686	219	0.0370022	4.04251
Folkman S.	SOC	1046	18	10.36	137	655	774	97	0	4.04245
Elias P.M.	MED	1829	16	10.058	149	394	962	520	0.09076	4.04245
Sayed A.H.	CS	1525	19	13.083	86	219	1319	362	0.100984	4.04191
Li Y.	CHEM	4269	31	17.831	3	110	4075	472	0.0281096	4.0419
Smith P.	BIO	1596	20	10.941	104	443	706	233	0.0827068	4.0415
Hirsch A.	CHEM	1553	17	9.96	183	288	1115	396	0.119124	4.0414
Ascherio A.	BRAIN	2946	25	12.337	9	550	1752	324	0.0217244	4.04138
Teel A.R.	CS	1455	18	12	137	240	1070	383	0.120275	4.0413
Lamport L.	CS	729	11	10	613	625	715	89	0.00411523	4.04127
Stenmark H.	INFDIS	2130	19	9.898	145	245	987	204	0.0413146	4.04091
Chabrier G.	PHYS	1153	14	8.989	368	552	705	156	0.0329575	4.04084
May A.	BRAIN	1203	18	10.687	171	344	941	230	0.0631754	4.04081
Porges S.W.	BRAIN	910	16	10.894	325	400	652	146	0.0758242	4.04074
Hidalgo M.	MED	1883	20	7.68	199	383	846	264	0.0297398	4.0407
Shekelle P.G.	HEALTH	3678	25	10.405	23	268	1776	346	0.0100598	4.04062
Bishop D.V.M.	BRAIN	1181	15	11.145	155	546	875	263	0.0414903	4.04049
Evans W.J.	HEALTH	1595	21	9.88557	130	315	913	259	0.015674	4.04045
Stoica P.	CS	1802	21	12.383	24	681	1216	609	0.0199778	4.04027
Kinzler K.W.	MED	7880	46	15.962	0	268	2186	365	0.0124365	4.04003
Cook D.J.	MED	5818	29	11.926	8	446	968	616	0.0183912	4.03927
Campbell J.Y.	SOC	785	15	11.583	175	742	746	62	0.0101911	4.03916
Fischbacher U.	SOC	1277	17	7.943	305	444	864	42	0.0125294	4.03905
Shen Y.R.	CHEM	1876	19	10.945	131	196	1187	470	0.0250533	4.03879
Fortunato S.	PHYS	1367	13	6.817	465	641	905	71	0.00365764	4.03853
Escudier B.	MED	2854	23	7.955	23	956	1418	330	0.0385424	4.03845
Li Z.-X.	EARTH	1891	23	11.771	25	687	1010	154	0.0449498	4.03816
Wang W.H.	ENG	1642	14	9.706	185	465	989	847	0.119976	4.03715
Palefsky J.M.	MED	1395	18	10.255	146	414	852	260	0.0824373	4.03684
Keller M.B.	BRAIN	2357	22	8.934	59	322	1589	486	0.041154	4.03673
Vespignani A.	MATH	1787	21	13.358	92	104	1636	163	0.0212647	4.0366
Heeger D.J.	BRAIN	1387	20	12.333	103	222	1167	149	0.0410959	4.03657
Terwilliger T.C.	BIO	2303	18	7.837	183	419	794	151	0.0195397	4.03639
Bossuyt P.M.M.	MED	3684	26	10.949	16	438	1198	645	0.0295874	4.03639
Peterson E.D.	MED	6333	35	12.881	5	234	1406	889	0.0547924	4.03622
Graham D.Y.	MED	2483	18	9.81697	59	486	1195	945	0.0394684	4.03605
Murray C.B.	CHEM	3015	26	11.4337	5	844	2021	159	0.0487562	4.03597
Carter C.S.	BRAIN	3049	26	12.964	8	415	1940	243	0.0213185	4.03582
Boulton A.J.M.	MED	1817	18	9.851	85	437	1214	484	0.0330215	4.03574
Busse W.W.	MED	2693	23	9.58327	49	443	917	549	0.030078	4.03537
Hoffman R.M.	MED	1830	19	9.841	160	227	1070	568	0.234426	4.03515
Bear M.F.	BRAIN	1940	22	13.245	38	229	1551	159	0.0149485	4.03472
Prochaska J.O.	HEALTH	1741	16	9.865	44	1053	1302	222	0.0603102	4.03469
Ben-Ari Y.	BRAIN	1356	18	9.764	169	458	748	413	0.079646	4.03452
Chan W.C.W.	CHEM	2637	24	10.7444	12	546	2163	92	0.0144103	4.03433
Aksu Z.	ENG	778	15	10.833	223	663	739	89	0	4.03427
Reginster J.-Y.	MED	2284	21	8.932	54	435	1421	622	0.0967601	4.03384
Krishna R.	ENG	1741	21	11.97	42	562	876	400	0.073521	4.03357
Miyaura N.	CHEM	1555	16	10.517	53	750	1425	185	0.0173633	4.03354
Lindahl T.	BIO	1320	18	8.959	217	390	854	236	0.0795455	4.03353
Bertozzi C.R.	BIO	3105	25	14.049	16	134	2656	310	0.015781	4.0334
Boucher R.C.	MED	1860	20	11.796	131	158	1045	450	0.0489247	4.03322
Burr D.B.	MED	1517	16	12.018	134	337	879	303	0.0204351	4.03306
Ladanyi M.	MED	5506	32	11.899	21	130	1056	332	0.0323284	4.03273
Matthews D.R.	MED	4741	24	7.945	4	1554	2437	287	0.00590593	4.03252
Jorgensen K.A.	CHEM	2129	20	12.937	80	93	2082	317	0.0295914	4.03247
Landfester K.	CHEM	1944	17	11.909	113	255	985	365	0.176955	4.03242
Walker B.	BIO	2493	21	8.01682	74	484	1082	119	0.0112314	4.03235
Knoll A.H.	EARTH	1753	22	11.77	63	337	896	233	0.0456361	4.03225
Iacoboni M.	BRAIN	1458	18	10.2	121	474	841	140	0.00617284	4.03223
Sakurai T.	BRAIN	1671	20	9.37965	102	452	911	327	0.124476	4.03192
Gerstein H.C.	MED	3048	24	8.211	39	610	965	269	0.019357	4.03186
Tietze L.F.	CHEM	1101	12	7.508	272	1040	1054	315	0.0917348	4.03171
Wei G.	CS	533	14	13.333	379	501	533	108	0.187617	4.03148
Guilak F.	HEALTH	1856	19	12.067	47	375	1320	305	0.0996767	4.03126
Morrey B.F.	HEALTH	1548	16	11.9	109	344	1060	413	0.0219638	4.03126
Friedl P.	INFDIS	1317	18	11.956	40	767	1200	104	0.03265	4.03101
Calkins H.	MED	3252	29	8.066	25	624	962	471	0.0522755	4.03093
Foyer C.H.	BIO	2450	23	13.529	4	989	2057	259	0.0253061	4.03084
Chung T.-S.	CHEM	2722	20	13.783	23	283	1611	581	0.265614	4.03071
Bluher M.	MED	1741	22	9.20731	140	336	713	256	0.0637565	4.03058
Heit J.A.	MED	4093	20	7.854	97	476	584	173	0.0139262	4.03036
Singh V.P.	EARTH	1822	16	11.572	98	278	1339	1071	0.0587267	4.03003
Takeda K.	MED	4256	28	10.8484	6	722	1320	303	0.00469925	4.03002
Illum L.	CHEM	1110	16	11.008	236	345	773	240	0.0162162	4.02991
Johnston S.C.	BRAIN	2324	21	9.872	59	424	975	335	0.0210843	4.02972
Sterne J.A.C.	MED	2437	27	9.64	19	581	1343	275	0.0102585	4.02963
Jonas J.B.	MED	2383	16	8.579	61	739	1324	843	0.143936	4.02947
Lane D.P.	MED	2170	17	9.748	141	264	1092	489	0.0391705	4.02926
Zuker M.	BIO	1133	11	6.779	637	739	880	78	0	4.02906
Hynynen K.	CS	1568	18	11.121	80	351	1285	478	0.158163	4.02874
Boger D.L.	CHEM	1636	15	10.312	70	645	1360	525	0.23044	4.02868
Ebrahim S.	MED	4254	27	11.166	29	187	1103	704	0.0216267	4.02864
Sartor R.B.	MED	1292	16	9.274	329	342	720	260	0.0216718	4.02862
Minami T.	PHYS	926	13	9.183	308	695	818	215	0.0669546	4.02822
Hewison M.	MED	1594	18	11.413	163	240	814	188	0.0326223	4.02799
Hobson K.A.	BIO	1570	16	10.933	106	487	906	386	0.108917	4.02786
Schloss P.D.	BIO	1855	17	7.616	61	1194	1197	50	0.0118598	4.02773
Joannopoulos J.D.	PHYS	3732	25	11.895	6	549	1967	642	0.028671	4.0276
Hummer G.	CHEM	1402	18	12.65	60	429	1119	180	0.0114123	4.02738
Lowe S.W.	MED	3710	30	12.348	7	289	2015	210	0.0215633	4.02735
Gelman A.	SOC	1047	14	10.109	226	544	863	146	0.0248329	4.02717
Moseley G.L.	BRAIN	846	17	12.0119	182	482	642	113	0.186761	4.02688
Correa P.	MED	1588	17	9.309	212	443	613	452	0.0604534	4.02614
Turner C.H.	MED	1569	18	10.918	93	383	1022	278	0	4.02606
Buse J.B.	MED	4231	30	7.783	28	570	702	186	0.00779957	4.02592
Leckman J.F.	BRAIN	2227	22	10.92	35	438	1146	445	0.0502919	4.02589
Perez E.A.	MED	2997	26	7.94617	63	447	701	346	0.0276944	4.02583
Frangioni J.V.	MED	1661	19	8.806	176	256	1135	191	0.103552	4.02572
Broecker W.S.	EARTH	1161	15	10.084	218	517	732	310	0.0267011	4.02569
Lu Y.	BIO	2150	22	13.423	23	273	1746	304	0.0874419	4.02565
Golub T.R.	MED	8468	48	8.913	1	392	2323	202	0.00342466	4.02544
Post D.M.	BIO	911	14	9.531	315	537	801	57	0.0526894	4.02534
Miller W.L.	MED	1347	16	10.482	163	342	1038	311	0.175204	4.0251
Foley J.A.	EARTH	2676	23	8.631	19	693	1831	121	0.00896861	4.02482
Shen H.-S.	ENG	751	14	10.667	328	517	718	202	0.135819	4.02462
Luo Y.	SOC	786	13	11.667	285	537	713	108	0.0254453	4.02453
Domling A.	CHEM	1028	11	8.563	424	677	880	109	0.0544747	4.02448
Jiang S.P.	ENG	1367	16	10.8345	150	396	878	274	0.108266	4.02446
[truncated: 82,117 more rows]
